# Supplementary material for: Exploring the Intrinsic Structural Plasticity and Conformational Dynamics of Human Beta Coronavirus Spike Glycoproteins
Source: J Chem Inf Model. 2025 Jul 17;65(14):7712–33. doi: 10.1021/acs.jcim.5c00990 (PMC12308813; doi:10.1021/acs.jcim.5c00990)
Supplement: Supplementary file 2 [file ci5c00990_si_002.zip]

Archive with 22 entries (21 files):
- supp_movies/
- __MACOSX/._supp_movies
- supp_movies/Supp_movie 8.gif
- __MACOSX/supp_movies/._Supp_movie 8.gif
- supp_movies/Supp_movie 9.gif
- __MACOSX/supp_movies/._Supp_movie 9.gif
- supp_movies/.DS_Store
- __MACOSX/supp_movies/._.DS_Store
- supp_movies/Supp_movie 1.gif
- __MACOSX/supp_movies/._Supp_movie 1.gif
- supp_movies/Supp_movie 2.gif
- __MACOSX/supp_movies/._Supp_movie 2.gif
- supp_movies/Supp_movie 3.gif
- __MACOSX/supp_movies/._Supp_movie 3.gif
- supp_movies/Supp_movie 7.gif
- __MACOSX/supp_movies/._Supp_movie 7.gif
- supp_movies/Supp_movie 6.gif
- __MACOSX/supp_movies/._Supp_movie 6.gif
- supp_movies/Supp_movie 4.gif
- __MACOSX/supp_movies/._Supp_movie 4.gif
- supp_movies/Supp_movie 5.gif
- __MACOSX/supp_movies/._Supp_movie 5.gif
