# Supplementary material for: Exploring the Intrinsic Structural Plasticity and Conformational Dynamics of Human Beta Coronavirus Spike Glycoproteins
Source: J Chem Inf Model. 2025 Jul 17;65(14):7712–33. doi: 10.1021/acs.jcim.5c00990 (PMC12308813; doi:10.1021/acs.jcim.5c00990)
Supplement: Supplementary file 3 [file ci5c00990_si_003.xlsx]

## Sheet: SARS-CoV-2
structure ID	chain ID	res.	source	structure title	citation	doi	RBD	variant	ligand type	ligand name
6VSB	A	3.46	SARS-CoV-2	Prefusion 2019-nCoV spike glycoprotein with a single receptor-binding domain up	Wrapp, D., et al. Science (2020)	https://doi.org/10.1126/science.abb2507	open	original	apo
	B						close		apo
	C						close		apo
6VXX	A	2.8	SARS-CoV-2	Structure of the SARS-CoV-2 spike glycoprotein (closed state)	Walls, A.C., et al. Cell (2020)	https://doi.org/10.1016/j.cell.2020.02.058	close	original	apo
	B						close		apo
	C						close		apo
6VYB	A	3.2	SARS-CoV-2	SARS-CoV-2 spike ectodomain structure (open state)	Walls, A.C., et al. Cell (2020)	https://doi.org/10.1016/j.cell.2020.02.058	close	original	apo
	B						open		apo
	C						close		apo
6WPS	A	3.1	SARS-CoV-2	Structure of the SARS-CoV-2 spike glycoprotein in complex with the S309 neutralizing antibody Fab fragment	Pinto, D., et al. Nature (2020)	https://doi.org/10.1038/s41586-020-2349-y	close	original	antibody	S309 neutralizing antibody heavy chain
	B						close		antibody
	E						close		antibody
6WPT	A	3.7	SARS-CoV-2	Structure of the SARS-CoV-2 spike glycoprotein in complex with the S309 neutralizing antibody Fab fragment (open state)	Pinto, D., et al. Nature (2020)	https://doi.org/10.1038/s41586-020-2349-y	close	original	antibody	S309 neutralizing antibody heavy chain
	B						open		apo
	C						close		antibody
6X29	A	2.7	SARS-CoV-2	SARS-CoV-2 rS2d Down State Spike Protein Trimer	Henderson, R., et al. Nat Struct Mol Biol (2020)	https://doi.org/10.1038/s41594-020-0479-4	close	original	apo
	B						close		apo
	C						close		apo
6X2A	A	3.3	SARS-CoV-2	SARS-CoV-2 u1S2q 1-RBD Up Spike Protein Trimer	Henderson, R., et al. Nat Struct Mol Biol (2020)	https://doi.org/10.1038/s41594-020-0479-4	close	original	apo
	B						open		apo
	C						close		apo
6X2B	A	3.6	SARS-CoV-2	SARS-CoV-2 u1S2q 2-RBD Up Spike Protein Trimer	Henderson, R., et al. Nat Struct Mol Biol (2020)	https://doi.org/10.1038/s41594-020-0479-4	close	original	apo
	B						open		apo
	C						open		apo
6X2C	A	3.2	SARS-CoV-2	SARS-CoV-2 u1S2q All Down RBD State Spike Protein Trimer	Henderson, R., et al. Nat Struct Mol Biol (2020)	https://doi.org/10.1038/s41594-020-0479-4	close	original	apo
	B						close		apo
	C						close		apo
6X6P	A	3.22	SARS-CoV-2	Characterization of the SARS-CoV-2 S Protein: Biophysical, Biochemical, Structural, and Antigenic Analysis	Herrera, N.G., et al. bioRxiv (2020)	https://doi.org/10.1101/2020.06.14.150607	close	original	apo
	B						close		apo
	C						close		apo
6X79	A	2.9	SARS-CoV-2	Prefusion SARS-CoV-2 S ectodomain trimer covalently stabilized in the closed conformation	McCallum, M., et al. Nat Struct Mol Biol (2020)	https://doi.org/10.1038/s41594-020-0483-8	close	original	apo
	B						close		apo
	C						close		apo
6XCM	A	3.42	SARS-CoV-2	Structure of the SARS-CoV-2 spike glycoprotein in complex with the C105 neutralizing antibody Fab fragment (state 1)	Barnes, C.O., et al. Cell (2020)	https://doi.org/10.1016/j.cell.2020.06.025	close	original	apo	C105 Fab Heavy Chain
	B						open		antibody
	C						open		antibody
6XCN	A	3.66	SARS-CoV-2	Structure of the SARS-CoV-2 spike glycoprotein in complex with the C105 neutralizing antibody Fab fragment (state 2)	Barnes, C.O., et al. Cell (2020)	https://doi.org/10.1016/j.cell.2020.06.025	open	original	antibody	C105 Fab Heavy Chain
	C						open		antibody
	E						open		antibody
6XEY	A	3.25	SARS-CoV-2	Cryo-EM structure of the SARS-CoV-2 spike glycoprotein bound to Fab 2-4	Liu, L., et al. Nature (2020)	https://doi.org/10.1038/s41586-020-2571-7	close	original	antibody	2-4 Heavy Chain
	B						close		antibody
	C						close		antibody
6XF5	A	3.45	SARS-CoV-2	Cryo-EM structure of a biotinylated SARS-CoV-2 spike probe in the prefusion state (RBDs down)	Zhou, T., et al. SSRN (2020)	https://doi.org/10.2139/ssrn.3639618	close	original	apo
	B						close		apo
	C						close		apo
6XF6	A	4	SARS-CoV-2	Cryo-EM structure of a biotinylated SARS-CoV-2 spike probe in the prefusion state (1 RBD up)	Zhou, T., et al. SSRN (2020)	https://doi.org/10.2139/ssrn.3639618	close	original	apo
	B						open		apo
	C						close		apo
6XKL	A	3.21	SARS-CoV-2	SARS-CoV-2 HexaPro S One RBD up	Hsieh, C.L., et al. Science (2020)	https://doi.org/10.1126/science.abd0826	open	original	apo
	B						close		apo
	C						close		apo
6XLU	A	2.4	SARS-CoV-2	Structure of SARS-CoV-2 spike at pH 4.0	Zhou, T., et al. Cell Host Microbe (2020)	https://doi.org/10.1016/j.chom.2020.11.004	close	original	apo
	B						close		apo
	C						close		apo
6XM0	A	2.7	SARS-CoV-2	Consensus structure of SARS-CoV-2 spike at pH 5.5	Zhou, T., et al. Cell Host Microbe (2020)	https://doi.org/10.1016/j.chom.2020.11.004	close	original	apo
	B						open		apo
	C						close		apo
6XM3	A	2.9	SARS-CoV-2	Structure of SARS-CoV-2 spike at pH 5.5, single RBD up, conformation 1	Zhou, T., et al. Cell Host Microbe (2020)	https://doi.org/10.1016/j.chom.2020.11.004	close	original	apo
	B						open		apo
	C						close		apo
6XM4	A	2.9	SARS-CoV-2	Structure of SARS-CoV-2 spike at pH 5.5, single RBD up, conformation 2	Zhou, T., et al. Cell Host Microbe (2020)	https://doi.org/10.1016/j.chom.2020.11.004	close	original	apo
	B						open		apo
	C						close		apo
6XM5	A	3.1	SARS-CoV-2	Structure of SARS-CoV-2 spike at pH 5.5, all RBDs down	Zhou, T., et al. Cell Host Microbe (2020)	https://doi.org/10.1016/j.chom.2020.11.004	close	original	apo
	B						close		apo
	C						close		apo
6XR8	A	2.9	SARS-CoV-2	Distinct conformational states of SARS-CoV-2 spike protein	Cai, Y., et al. Science (2020)	https://doi.org/10.1126/science.abd4251	close	original	apo
	B						close		apo
	C						close		apo
6Z43	A	3.3	SARS-CoV-2	Cryo-EM Structure of SARS-CoV-2 Spike : H11-D4 Nanobody Complex	Huo, J., et al. To be published		open	original	antibody	Nanobody
	B						close		antibody
	C						close		antibody
6Z97	A	3.4	SARS-CoV-2/Tequatrovirus T4	Structure of the prefusion SARS-CoV-2 spike glycoprotein	Huo, J., et al. Cell Host Microbe (2020)	https://doi.org/10.1016/j.chom.2020.06.010	close	original	apo
	B						open		apo
	C						close		apo
6ZB4	A	3.03	SARS-CoV-2	SARS CoV-2 Spike protein, Closed conformation, C1 symmetry	Toelzer, C., et al. Science (2020)	https://doi.org/10.1126/science.abd3255	close	original	apo
	B						close		apo
	C						close		apo
6ZB5	A	2.85	SARS-CoV-2	SARS CoV-2 Spike protein, Closed conformation, C3 symmetry	Toelzer, C., et al. Science (2020)	https://doi.org/10.1126/science.abd3255	close	original	apo
	B						close		apo
	C						close		apo
6ZDH	A	3.7	SARS-CoV-2	SARS-CoV-2 Spike glycoprotein in complex with a neutralizing antibody EY6A Fab	Zhou, D., et al. Nat Struct Mol Biol (2020)	https://doi.org/10.1038/s41594-020-0480-y	open	original	antibody	EY6A heavy chain
	B						open		antibody
	C						open		antibody
6ZGE	A	2.6	SARS-CoV-2	Uncleavable Spike Protein of SARS-CoV-2 in Closed Conformation	Wrobel, A.G., et al. Nat Struct Mol Biol (2020)	https://doi.org/10.1038/s41594-020-0468-7	close	original	apo
	B						close		apo
	C						close		apo
6ZGF	A	3.1	Bat coronavirus RaTG13	Spike Protein of RaTG13 Bat Coronavirus in Closed Conformation	Wrobel, A.G., et al. Nat Struct Mol Biol (2020)	https://doi.org/10.1038/s41594-020-0468-7	close	bat RaTG13	apo
	B						close		apo
	C						close		apo
6ZGG	A	3.8	SARS-CoV-2	Furin Cleaved Spike Protein of SARS-CoV-2 with One RBD Erect	Wrobel, A.G., et al. Nat Struct Mol Biol (2020)	https://doi.org/10.1038/s41594-020-0468-7	close	original	apo
	B						open		apo
	C						close		apo
6ZGH	B	6.8	SARS-CoV-2	Furin Cleaved Spike Protein of SARS-CoV-2 in Intermediate Conformation	Wrobel, A.G., et al. Nat Struct Mol Biol (2020)	https://doi.org/10.1038/s41594-020-0468-7	close	original	apo
	C						close		apo
6ZGI	A	2.9	SARS-CoV-2	Furin Cleaved Spike Protein of SARS-CoV-2 in Closed Conformation	Wrobel, A.G., et al. Nat Struct Mol Biol (2020)	https://doi.org/10.1038/s41594-020-0468-7	close	original	apo
	B						close		apo
	C						close		apo
6ZHD	A	3.7	SARS-CoV-2/Tequatrovirus T4	H11-H4 bound to Spike	Naismith, J.H., et al. To be published		open	original	antibody	Nanobody H11-H4
	B						close		antibody
	C						close		antibody
6ZOW	B	3	SARS-CoV-2	SARS-CoV-2 spike in prefusion state	Melero, R., et al. IUCrJ (2020)	https://doi.org/10.1107/S2052252520012725	close	original	apo
	C						close		apo
6ZOX	A	3	SARS-CoV-2	Structure of Disulphide-stabilized SARS-CoV-2 Spike Protein Trimer (x2 disulphide-bond mutant, G413C, V987C, single Arg S1/S2 cleavage site)	Xiong, X., et al. Nat Struct Mol Biol (2020)	https://doi.org/10.1038/s41594-020-0478-5	close	original	apo
	B						close		apo
	C						close		apo
6ZOY	A	3.1	SARS-CoV-2	Structure of Disulphide-stabilized SARS-CoV-2 Spike Protein Trimer (x1 disulphide-bond mutant, S383C, D985C, K986P, V987P, single Arg S1/S2 cleavage site) in Closed State	Xiong, X., et al. Nat Struct Mol Biol (2020)	https://doi.org/10.1038/s41594-020-0478-5	close	original	apo
	B						close		apo
	C						close		apo
6ZOZ	A	3.5	SARS-CoV-2	Structure of Disulphide-stabilized SARS-CoV-2 Spike Protein Trimer (x1 disulphide-bond mutant, S383C, D985C, K986P, V987P, single Arg S1/S2 cleavage site) in Locked State	Xiong, X., et al. Nat Struct Mol Biol (2020)	https://doi.org/10.1038/s41594-020-0478-5	close	original	apo
	B						close		apo
	C						close		apo
6ZP0	A	3	SARS-CoV-2	Structure of SARS-CoV-2 Spike Protein Trimer (single Arg S1/S2 cleavage site) in Closed State	Xiong, X., et al. Nat Struct Mol Biol (2020)	https://doi.org/10.1038/s41594-020-0478-5	close	original	apo
	B						close		apo
	C						close		apo
6ZP1	A	3.3	SARS-CoV-2	Structure of SARS-CoV-2 Spike Protein Trimer (K986P, V987P, single Arg S1/S2 cleavage site) in Closed State	Xiong, X., et al. Nat Struct Mol Biol (2020)	https://doi.org/10.1038/s41594-020-0478-5	close	original	apo
	B						close		apo
	C						close		apo
6ZP2	A	3.1	SARS-CoV-2	Structure of SARS-CoV-2 Spike Protein Trimer (K986P, V987P, single Arg S1/S2 cleavage site) in Locked State	Xiong, X., et al. Nat Struct Mol Biol (2020)	https://doi.org/10.1038/s41594-020-0478-5	close	original	apo
	B						close		apo
	C						close		apo
6ZP5	A	3.1	SARS-CoV-2	SARS-CoV-2 spike in prefusion state (flexibility analysis, 1-up closed conformation)	Melero, R., et al. IUCrJ (2020)	https://doi.org/10.1107/S2052252520012725	open	original	apo
	B						close		apo
	C						close		apo
6ZP7	A	3.3	SARS-CoV-2	SARS-CoV-2 spike in prefusion state (flexibility analysis, 1-up open conformation)	Melero, R., et al. IUCrJ (2020)	https://doi.org/10.1107/S2052252520012725	open	original	apo
	B						close		apo
	C						close		apo
6ZWV	A	3.5	SARS-CoV-2	Cryo-EM structure of SARS-CoV-2 Spike Proteins on intact virions: 3 Closed RBDs	Ke, Z., et al. Nature (2020)	https://doi.org/10.1038/s41586-020-2665-2	close	original	apo
	B						close		apo
	C						close		apo
6ZXN	A	2.93	SARS-CoV-2	Cryo-EM structure of the SARS-CoV-2 spike protein bound to neutralizing nanobodies (Ty1)	Hanke, L., et al. Nat Commun (2020)	https://doi.org/10.1038/s41467-020-18174-5	open	original	antibody	Nanobody Ty1
	B						close		antibody
	C						close		antibody
7A25	A	3.06	SARS-CoV-2	Cryo-EM structure of the SARS-CoV-2 spike protein bound to neutralizing sybodies (Sb23)	Custodio, T.F., et al. Nat Commun (2020)	https://doi.org/10.1038/s41467-020-19204-y	open	original	antibody	Sybody 23
	B						close		antibody
	C						close		antibody
7A29	A	2.94	SARS-CoV-2	Cryo-EM structure of the SARS-CoV-2 spike protein bound to neutralizing sybodies (Sb23) 2-up conformation	Custodio, T.F., et al. Nat Commun (2020)	https://doi.org/10.1038/s41467-020-19204-y	open	original	antibody	Neutralising sybody (Sb23)
	B						open		antibody
	C						close		antibody
7A4N	A	2.75	SARS-CoV-2/Tequatrovirus T4	Cryo-EM structure of a prefusion stabilized SARS-CoV-2 Spike (D614N, R682S, R685G, A892P, A942P and V987P)(S-closed trimer)	Juraszek, J., et al. Nat Commun (2021)	https://doi.org/10.1038/s41467-020-20321-x	close	original	apo
	B						close		apo
	C						close		apo
7A93	A	5.9	SARS-CoV-2	SARS-CoV-2 Spike Glycoprotein with 2 RBDs Erect	Benton, D.J., et al. Nature (2020)	https://doi.org/10.1038/s41586-020-2772-0	open	original	apo
	B						open		apo
	C						close		apo
7A94	A	3.9	SARS-CoV-2	SARS-CoV-2 Spike Glycoprotein with 1 ACE2 Bound	Benton, D.J., et al. Nature (2020)	https://doi.org/10.1038/s41586-020-2772-0	open	original	receptor (ACE2)	Angiotensin-converting enzyme 2
	B						close		apo
	C						close		apo
7A95	A	4.3	SARS-CoV-2	SARS-CoV-2 Spike Glycoprotein with 1 ACE2 Bound and 1 RBD Erect in Clockwise Direction	Benton, D.J., et al. Nature (2020)	https://doi.org/10.1038/s41586-020-2772-0	open	original	receptor (ACE2)	Angiotensin-converting enzyme 2
	B						close		apo
	C						open		apo
7A96	A	4.8	SARS-CoV-2	SARS-CoV-2 Spike Glycoprotein with 1 ACE2 Bound and 1 RBD Erect in Anticlockwise Direction	Benton, D.J., et al. Nature (2020)	https://doi.org/10.1038/s41586-020-2772-0	open	original	receptor (ACE2)	Angiotensin-converting enzyme 2
	B						open		apo
	C						close		apo
7A97	A	4.4	SARS-CoV-2	SARS-CoV-2 Spike Glycoprotein with 2 ACE2 Bound	Benton, D.J., et al. Nature (2020)	https://doi.org/10.1038/s41586-020-2772-0	open	original	receptor (ACE2)	Angiotensin-converting enzyme 2
	B						open		receptor (ACE2)
	C						close		apo
7A98	A	5.4	SARS-CoV-2	SARS-CoV-2 Spike Glycoprotein with 3 ACE2 Bound	Benton, D.J., et al. Nature (2020)	https://doi.org/10.1038/s41586-020-2772-0	open	original	receptor (ACE2)	Angiotensin-converting enzyme 2
	B						open		receptor (ACE2)
	C						open		receptor (ACE2)
7AD1	A	2.92	SARS-CoV-2/Human immunodeficiency virus 1	Cryo-EM structure of a prefusion stabilized SARS-CoV-2 Spike (D614N, R682S, R685G, A892P, A942P and V987P)(One up trimer)	Juraszek, J., et al. Nat Commun (2021)	https://doi.org/10.1038/s41467-020-20321-x	close	original	apo
	B						open		apo
	C						close		apo
7AKD	A	4	SARS-CoV-2	Structure of the SARS-CoV-2 spike glycoprotein in complex with the 47D11 neutralizing antibody Fab fragment	Fedry, J., et al. Sci Adv (2021)	https://doi.org/10.1126/sciadv.abf5632	open	original	apo	47D11 neutralizing antibody heavy chain
	B						close		antibody
	C						close		antibody
7B18	A	2.62	SARS-CoV-2	SARS-CoV-spike bound to two neutralising nanobodies	Koenig, P.A., et al. Science (2021)	https://doi.org/10.1126/science.abe6230	open	original	antibody	Nanobody against SARS-CoV-2 VHH E
	B						open		antibody
	C						open		antibody
7BNM	A	3.6	SARS-CoV-2	Closed conformation of D614G SARS-CoV-2 spike protein	Benton, D.J., et al. Proc Natl Acad Sci U S A (2021)	https://doi.org/10.1073/pnas.2022586118	close	original	apo
	B						close		apo
	C						close		apo
7BNN	A	3.5	SARS-CoV-2	Open conformation of D614G SARS-CoV-2 spike with 1 Erect RBD	Benton, D.J., et al. Proc Natl Acad Sci U S A (2021)	https://doi.org/10.1073/pnas.2022586118	close	original	apo
	B						open		apo
	C						close		apo
7BNO	A	4.2	SARS-CoV-2	Open conformation of D614G SARS-CoV-2 spike with 2 Erect RBDs	Benton, D.J., et al. Proc Natl Acad Sci U S A (2021)	https://doi.org/10.1073/pnas.2022586118	open	original	apo
	B						open		apo
	C						close		apo
7BYR	A	3.84	SARS-CoV-2	BD23-Fab in complex with the S ectodomain trimer	Cao, Y., et al. Cell (2020)	https://doi.org/10.1016/j.cell.2020.05.025	open	original	apo	Ab23-Fab-Heavy Chain
	B						close		antibody
	C						close		apo
7C2L	A	3.1	SARS-CoV-2	S protein of SARS-CoV-2 in complex bound with 4A8	Chi, X., et al. Science (2020)	https://doi.org/10.1126/science.abc6952	open	original	antibody	heavy chain of 4A8
	B						close		antibody
	C						close		antibody
7CAB	A	3.52	SARS-CoV-2	Structural basis for neutralization of SARS-CoV-2 and SARS-CoV by a potent therapeutic antibody	Lv, Z., et al. Science (2020)	https://doi.org/10.1126/science.abc5881	close	original	apo
	B						close		apo
	C						close		apo
7CAC	A	3.55	SARS-CoV-2	SARS-CoV-2 S trimer with one RBD in the open state and complexed with one H014 Fab.	Lv, Z., et al. Science (2020)	https://doi.org/10.1126/science.abc5881	close	original	antibody	Heavy chain of H014 Fab
	B						open		antibody
	C						close		apo
7CAI	A	3.49	SARS-CoV-2	SARS-CoV-2 S trimer with two RBDs in the open state and complexed with two H014 Fab	Lv, Z., et al. Science (2020)	https://doi.org/10.1126/science.abc5881	open	original	antibody	Light chain of H014 Fab
	B						open		antibody
	C						close		antibody
7CAK	A	3.58	SARS-CoV-2	SARS-CoV-2 S trimer with three RBD in the open state and complexed with three H014 Fab	Lv, Z., et al. Science (2020)	https://doi.org/10.1126/science.abc5881	open	original	antibody	Light chain of H014 Fab
	B						open		antibody
	C						open		antibody
7CHH	A	3.49	SARS-CoV-2	Cryo-EM structure of the SARS-CoV-2 S-6P in complex with BD-368-2 Fabs	Du, S., et al. Cell (2020)	https://doi.org/10.1016/j.cell.2020.09.035	open	original	antibody	BD-368-2 Fab heavy chain
	B						close		antibody
	C						close		antibody
7CN4	A	2.93	Bat coronavirus RaTG13	Cryo-EM structure of bat RaTG13 spike glycoprotein	Zhang, S., et al. Nat Commun (2021)	https://doi.org/10.1038/s41467-021-21767-3	close	bat RaTG13	apo
	B						close		apo
	C						close		apo
7CN9	A	4.7	SARS-CoV-2	Cryo-EM structure of SARS-CoV-2 Spike ectodomain	Liu, Y.M., et al. Cell Rep (2020)	https://doi.org/10.1016/j.celrep.2020.108016	open	original	apo
	B						close		apo
	C						close		apo
7CT5	A	4	SARS-CoV-2	S protein of SARS-CoV-2 in complex bound with T-ACE2	Guo, L., et al. Cell Res (2021)	https://doi.org/10.1038/s41422-020-00438-w	open	original	receptor (ACE2)	Angiotensin-converting enzyme 2
	B						open		receptor (ACE2)
	C						open		receptor (ACE2)
7CWL	A	3.8	SARS-CoV-2	SARS-CoV-2 spike protein and P17 fab complex with one RBD in close state	Yao, H., et al. Cell Res (2021)	https://doi.org/10.1038/s41422-020-00444-y	close	original	antibody	Fab P17 heavy chain
	B						open		antibody
	C						open		antibody
7CWM	A	3.6	SARS-CoV-2	Complex of SARS-CoV-2 spike protein and Fab P17 with one RBD in open state and two RBD in closed state	Yao, H., et al. Cell Res (2021)	https://doi.org/10.1038/s41422-020-00444-y	close	original	antibody	P17 heavy chain
	B						open		antibody
	C						close		antibody
7CWN	A	3.2	SARS-CoV-2	P17-H014 Fab cocktail in complex with SARS-CoV-2 spike protein	Yao, H., et al. Cell Res (2021)	https://doi.org/10.1038/s41422-020-00444-y	open	original	antibody	light chain of P17 Fab
	B						open		antibody
	C						open		antibody
7CWS	O	3.4	SARS-CoV-2	SARS-CoV-2 Spike Proteins Trimer in Complex with FC05 and H014 Fabs Cocktail	Wang, N., et al. Cell Res (2021)	https://doi.org/10.1038/s41422-020-00446-w	open	original	antibody	Light Chain of H014 Fab
	Q						open		antibody
	R						open		antibody
7CWT	A	3.7	SARS-CoV-2	SARS-CoV-2 Spike protein in complex with hb27 and fc05 Fab cocktail	Wang, N., et al. Cell Res (2021)	https://doi.org/10.1038/s41422-020-00446-w	open	original	antibody	Light chain Fab of HB27
	B						open		antibody
	C						close		antibody
7CWU	A	3.5	SARS-CoV-2	SARS-CoV-2 spike proteins trimer in complex with P17 and FC05 Fabs cocktail	Wang, N., et al. Cell Res (2021)	https://doi.org/10.1038/s41422-020-00446-w	open	original	antibody	light chain of FC05 Fab
	B						open		antibody
	C						open		antibody
7CYP	A	3.5	SARS-CoV-2	Complex of SARS-CoV-2 spike trimer with its neutralizing antibody HB27	Zhu, L., et al. Natl Sci Rev (2021)	https://doi.org/10.1093/nsr/nwaa297	open	original	antibody	Light chain of HB27
	B						open		antibody
	C						close		antibody
7CZP	A	3	SARS-CoV-2	S protein of SARS-CoV-2 in complex bound with P2B-1A1	Yan, R., et al. Cell Res (2021)	https://doi.org/10.1038/s41422-021-00487-9	open	original	antibody	Immunoglobulin heavy variable 4-59,Chain H of P2B-1A1,Anti-RhD monoclonal T125 gamma1 heavy chain
	B						close		apo
	C						open		antibody
7CZQ	A	2.8	SARS-CoV-2	S protein of SARS-CoV-2 in complex bound with P2B-1A10	Yan, R., et al. Cell Res (2021)	https://doi.org/10.1038/s41422-021-00487-9	open	original	antibody	IG c642_heavy_IGHV3-53_IGHD1-26_IGHJ6,Chain H of P2B-1A10,Immunoglobulin gamma-1 heavy chain
	B						close		apo
	C						open		antibody
7CZR	A	3.5	SARS-CoV-2	S protein of SARS-CoV-2 in complex bound with P5A-1B8_2B	Yan, R., et al. Cell Res (2021)	https://doi.org/10.1038/s41422-021-00487-9	open	original	antibody	IG c542_heavy_IGHV3-53_IGHD3-10_IGHJ6,IGH@ protein
	B						close		apo
	C						open		antibody
7CZS	A	3.6	SARS-CoV-2	S protein of SARS-CoV-2 in complex bound with P5A-1B8_3B	Yan, R., et al. Cell Res (2021)	https://doi.org/10.1038/s41422-021-00487-9	open	original	antibody	IG c542_heavy_IGHV3-53_IGHD3-10_IGHJ6,IGH@ protein
	B						open		antibody
	C						open		antibody
7CZT	A	2.7	SARS-CoV-2	S protein of SARS-CoV-2 in complex bound with P5A-2G9	Yan, R., et al. Cell Res (2021)	https://doi.org/10.1038/s41422-021-00487-9	open	original	antibody	Immunoglobulin heavy variable 3-33,chainH of P5A-2G9,Immunoglobulin gamma-1 heavy chain
	B						close		apo
	C						open		antibody
7CZU	A	3.4	SARS-CoV-2	S protein of SARS-CoV-2 in complex bound with P5A-1B6_2B	Yan, R., et al. Cell Res (2021)	https://doi.org/10.1038/s41422-021-00487-9	open	original	antibody	Immunoglobulin heavy variable 3-30-3,Immunoglobulin heavy variable 3-30-3,Chain H of P5A-1B6_2B,Immunoglobulin gamma-1 heavy chain,Immunoglobulin gamma-1 heavy chain
	B						close		apo
	C						open		antibody
7CZV	A	3.3	SARS-CoV-2	S protein of SARS-CoV-2 in complex bound with P5A-1B6_3B	Yan, R., et al. Cell Res (2021)	https://doi.org/10.1038/s41422-021-00487-9	open	original	antibody	Immunoglobulin heavy variable 3-30-3,chain H of P5A-1B6_3B,Immunoglobulin gamma-1 heavy chain
	B						open		antibody
	C						open		antibody
7CZW	A	2.8	SARS-CoV-2	S protein of SARS-CoV-2 in complex bound with P5A-2G7	Yan, R., et al. Cell Res (2021)	https://doi.org/10.1038/s41422-021-00487-9	open	original	antibody	Immunoglobulin heavy variable 4-61,chain H of P5A-2G7,Epididymis luminal protein 214
	B						close		apo
	C						open		antibody
7CZX	A	2.8	SARS-CoV-2	S protein of SARS-CoV-2 in complex bound with P5A-1B9	Yan, R., et al. Cell Res (2021)	https://doi.org/10.1038/s41422-021-00487-9	open	original	antibody	Immunoglobulin heavy variable 4-59,chain H of P5A-1B9,IGH@ protein
	B						close		antibody
	C						close		antibody
7CZY	A	3.3	SARS-CoV-2	S protein of SARS-CoV-2 in complex bound with P5A-2F11_2B	Yan, R., et al. Cell Res (2021)	https://doi.org/10.1038/s41422-021-00487-9	open	original	antibody	Immunoglobulin heavy variable 1-8,Immunoglobulin heavy variable 1-8,chain H of P5A-2F11_2B,Epididymis luminal protein 214,Epididymis luminal protein 214
	B						close		apo
	C						open		antibody
7CZZ	A	3.2	SARS-CoV-2	S protein of SARS-CoV-2 in complex bound with P5A-2F11_3B	Yan, R., et al. Cell Res (2021)	https://doi.org/10.1038/s41422-021-00487-9	open	original	antibody	Immunoglobulin heavy variable 1-8,Immunoglobulin heavy variable 1-8,chain H of P5A-2F11_3B,Epididymis luminal protein 214,Epididymis luminal protein 214
	B						open		antibody
	C						open		antibody
7D00	A	3	SARS-CoV-2	S protein of SARS-CoV-2 in complex bound with FabP5A-1B8	Yan, R., et al. Cell Res (2021)	https://doi.org/10.1038/s41422-021-00487-9	open	original	antibody	IG c642_heavy_IGHV3-53_IGHD1-26_IGHJ6,chain H of FabP5A-1B8,IGH@ protein
	B						close		apo
	C						open		antibody
7D03	A	3.2	SARS-CoV-2	S protein of SARS-CoV-2 in complex bound with FabP5A-2G7	Yan, R., et al. Cell Res (2021)	https://doi.org/10.1038/s41422-021-00487-9	open	original	antibody	Immunoglobulin heavy variable 4-61,chain H of FabP5A-2G7,Epididymis luminal protein 214
	B						close		apo
	C						close		apo
7D0B	A	3.9	SARS-CoV-2	S protein of SARS-CoV-2 in complex bound with P5A-3C12_1B	Yan, R., et al. Cell Res (2021)	https://doi.org/10.1038/s41422-021-00487-9	open	original	antibody	Heavy chain of P5A-3C12
	B						close		apo
	C						close		apo
7D0C	A	3.4	SARS-CoV-2	S protein of SARS-CoV-2 in complex bound with P5A-3A1	Yan, R., et al. Cell Res (2021)	https://doi.org/10.1038/s41422-021-00487-9	open	original	antibody	Heavy chain of P5A-3A1
	B						close		apo
	C						open		antibody
7D0D	A	3.8	SARS-CoV-2	S protein of SARS-CoV-2 in complex bound with P5A-3C12_2B	Yan, R., et al. Cell Res (2021)	https://doi.org/10.1038/s41422-021-00487-9	open	original	antibody	Heavy chain of P5A-3C12
	B						open		antibody
	C						close		apo
7DCC	E	4.3	SARS-CoV-2	S-3C1-F3b structure, all the three RBDs are in the up conformation and each of them associates with a 3C1 Fab	Zhang, C., et al. Nat Commun (2021)	https://doi.org/10.1038/s41467-020-20465-w	open	original	antibody	The heavy chain of 3C1 fab
	I						open		antibody
	K						open		antibody
7DCX	C	5.9	SARS-CoV-2	S-3C1-F3a structure, two RBDs are up and one RBD is down, each RBD binds with a 3C1 fab.	Zhang, C., et al. Nat Commun (2021)	https://doi.org/10.1038/s41467-020-20465-w	open	original	antibody	The heavy chain of 3C1 fab that binds with the up RBD
	D						close		antibody
	K						open		antibody
7DD2	C	5.6	SARS-CoV-2	S-3C1-F2 structure, two RBDs are up and one RBD is down, the two up RBD bind with a 3C1 fab.	Zhang, C., et al. Nat Commun (2021)	https://doi.org/10.1038/s41467-020-20465-w	open	original	antibody	The heavy chain of 3C1 fab
	D						close		antibody
	K						open		antibody
7DD8	C	7.5	SARS-CoV-2	S-3C1-F1 structure, one RBD is up and two RBDs are down, the up RBD binds with a 3C1 fab	Zhang, C., et al. Nat Commun (2021)	https://doi.org/10.1038/s41467-020-20465-w	open	original	antibody	The heavy chain of 3C1 fab
	D						close		antibody
	E						close		apo
7DDD	A	3	SARS-CoV-2	SARS-Cov2 S protein at close state	Zhang, C., et al. Nat Commun (2021)	https://doi.org/10.1038/s41467-020-20465-w	close	original	apo
	B						close		apo
	C						close		apo
7DDN	A	6.3	SARS-CoV-2	SARS-Cov2 S protein at open state	Zhang, C., et al. Nat Commun (2021)	https://doi.org/10.1038/s41467-020-20465-w	close	original	apo
	B						close		apo
	C						open		apo
7DF3	A	2.7	SARS-CoV-2	SARS-CoV-2 S trimer, S-closed	Xu, C., et al. Sci Adv (2021)	https://doi.org/10.1126/sciadv.abe5575	close	original	apo
	B						close		apo
	C						close		apo
7DF4	B	3.8	SARS-CoV-2	SARS-CoV-2 S-ACE2 complex	Xu, C., et al. Sci Adv (2021)	https://doi.org/10.1126/sciadv.abe5575	open	original	receptor (ACE2)	Angiotensin-converting enzyme 2
	C						close		apo
	D						close		apo
7DK3	A	6	SARS-CoV-2	SARS-CoV-2 S trimer, S-open	Xu, C., et al. Sci Adv (2021)	https://doi.org/10.1126/sciadv.abe5575	close	original	apo
	B						close		apo
	C						open		apo
7DK4	A	3.8	SARS-CoV-2	S-2H2-F3a structure, two RBDs are up and one RBD is down, each RBD binds with a 2H2 Fab.	Zhang, C., et al. Nat Commun (2021)	https://doi.org/10.1038/s41467-020-20465-w	open	original	antibody	The heavy chain of 2H2 Fab
	B						open		antibody
	C						close		antibody
7DK5	A	13.5	SARS-CoV-2	S-2H2-F1 structure, one RBD is up and two RBDs are down, only up RBD binds with a 2H2 Fab	Zhang, C., et al. Nat Commun (2021)	https://doi.org/10.1038/s41467-020-20465-w	open	original	antibody	The heavy chain of 2H2 Fab
	B						close		apo
	C						close		apo
7DK6	A	4.3	SARS-CoV-2	S-2H2-F2 structure, two RBDs are up and one RBD is down, each up RBD binds with a 2H2 Fab.	Zhang, C., et al. Nat Commun (2021)	https://doi.org/10.1038/s41467-020-20465-w	open	original	antibody	The heavy chain of 2H2 Fab
	B						open		antibody
	C						close		apo
7DK7	A	9.7	SARS-CoV-2	S-2H2-F3b structure, three RBDs are up and each RBD binds with a 2H2 Fab.	Zhang, C., et al. Nat Commun (2021)	https://doi.org/10.1038/s41467-020-20465-w	open	original	antibody	The heavy chain fragment of 2H2 Fab
	B						open		antibody
	C						close		antibody
7DWX	E	8.3	SARS-CoV-2	Conformation 1 of S-ACE2-B0AT1 ternary complex	Yan, R., et al. Cell Res (2021)	https://doi.org/10.1038/s41422-021-00490-0	open	original	receptor (ACE2)	Angiotensin-converting enzyme 2
	F						close		apo
	G						close		apo
	H						open		receptor (ACE2)
	I						close		apo
	J						close		apo
7DWY	A	2.7	SARS-CoV-2	S protein of SARS-CoV-2 in the locked conformation	Yan, R., et al. Cell Res (2021)	https://doi.org/10.1038/s41422-021-00490-0	close	original	apo
	B						close		apo
	C						close		apo
7DWZ	A	3.3	SARS-CoV-2	S protein of SARS-CoV-2 in the active conformation	Yan, R., et al. Cell Res (2021)	https://doi.org/10.1038/s41422-021-00490-0	open	original	apo
	B						close		apo
	C						close		apo
7DX0	A	3.2	SARS-CoV-2	Trypsin-digested S protein of SARS-CoV-2	Yan, R., et al. Cell Res (2021)	https://doi.org/10.1038/s41422-021-00490-0	open	original	apo
	B						close		apo
	C						close		apo
7DX1	A	3.1	SARS-CoV-2	S protein of SARS-CoV-2 D614G mutant	Yan, R., et al. Cell Res (2021)	https://doi.org/10.1038/s41422-021-00490-0	open	original	apo
	B						close		apo
	C						close		apo
7DX2	A	3.3	SARS-CoV-2	Trypsin-digested S protein of SARS-CoV-2 D614G mutant	Yan, R., et al. Cell Res (2021)	https://doi.org/10.1038/s41422-021-00490-0	open	original	apo
	B						close		apo
	C						close		apo
7DX3	A	3.5	SARS-CoV-2	S protein of SARS-CoV-2 bound with PD of ACE2 in the conformation 1 (1 up RBD and no PD bound)	Yan, R., et al. Cell Res (2021)	https://doi.org/10.1038/s41422-021-00490-0	open	original	apo
	B						close		apo
	C						close		apo
7DX5	A	3.3	SARS-CoV-2	S protein of SARS-CoV-2 bound with PD of ACE2 in the conformation 2 (1 up RBD and 1 PD bound)	Yan, R., et al. Cell Res (2021)	https://doi.org/10.1038/s41422-021-00490-0	open	original	receptor (ACE2)	Angiotensin-converting enzyme 2
	B						close		apo
	C						close		apo
7DX6	A	3	SARS-CoV-2	S protein of SARS-CoV-2 bound with PD of ACE2 in the conformation 3 (2 up RBD and 1 PD bound)	Yan, R., et al. Cell Res (2021)	https://doi.org/10.1038/s41422-021-00490-0	open	original	receptor (ACE2)	Angiotensin-converting enzyme 2
	B						close		apo
	C						open		apo
7DX7	A	3.4	SARS-CoV-2	Trypsin-digested S protein of SARS-CoV-2 bound with PD of ACE2 in the conformation 1 (1 up RBD and 1 PD bound)	Yan, R., et al. Cell Res (2021)	https://doi.org/10.1038/s41422-021-00490-0	open	original	receptor (ACE2)	Angiotensin-converting enzyme 2
	B						close		apo
	C						close		apo
7DX8	A	2.9	SARS-CoV-2	Trypsin-digested S protein of SARS-CoV-2 bound with PD of ACE2 in the conformation 2 (2 up RBD and 2 PD bound)	Yan, R., et al. Cell Res (2021)	https://doi.org/10.1038/s41422-021-00490-0	open	original	receptor (ACE2)	Angiotensin-converting enzyme 2
	B						close		apo
	C						open		receptor (ACE2)
7DX9	A	3.6	SARS-CoV-2	Trypsin-digested S protein of SARS-CoV-2 bound with PD of ACE2 in the conformation 3 (3 up RBD and 2 PD bound)	Yan, R., et al. Cell Res (2021)	https://doi.org/10.1038/s41422-021-00490-0	open	original	receptor (ACE2)	Angiotensin-converting enzyme 2
	B						open		apo
	C						open		receptor (ACE2)
7DZW	A	3.45	SARS-CoV-2	Apo spike protein from SARS-CoV2	Liu, Y., et al. Cell (2021)	https://doi.org/10.1016/j.cell.2021.05.032	close	original	apo
	B						open		apo
	C						close		apo
7DZX	A	3.53	SARS-CoV-2	Spike protein from SARS-CoV2 with Fab fragment of enhancing antibody 8D2	Liu, Y., et al. Cell (2021)	https://doi.org/10.1016/j.cell.2021.05.032	close	original	apo	Fab Heavy chain of enhancing antibody
	B						open		apo
	C						close		antibody
7DZY	A	3.6	SARS-CoV-2	Spike protein from SARS-CoV2 with Fab fragment of enhancing antibody 2490	Liu, Y., et al. Cell (2021)	https://doi.org/10.1016/j.cell.2021.05.032	close	original	antibody	Fab Heavy chain of enhancing antibody 2490
	B						open		antibody
	C						close		antibody
7E3K	A	3.9	SARS-CoV-2	Ultrapotent SARS-CoV-2 neutralizing antibodies with protective efficacy against newly emerged mutational variants	Li, T., et al. Nat Commun (2021)	https://doi.org/10.1038/s41467-021-26539-7	open	original	antibody	13G9 heavy chain
	B						open		antibody
	C						open		antibody
7E3L	A	3.6	SARS-CoV-2	Ultrapotent SARS-CoV-2 neutralizing antibodies with protective efficacy against newly emerged mutational variants	Li, T., et al. Nat Commun (2021)	https://doi.org/10.1038/s41467-021-26539-7	open	original	antibody	58G6 heavy chain
	B						open		antibody
	C						open		antibody
7E5R	A	3.6	SARS-CoV-2	SARS-CoV-2 S trimer with three-antibody cocktail complex	Sun, Y., et al. Cell Res (2021)	https://doi.org/10.1038/s41422-021-00497-7	open	original	antibody	H014 light chain
	B						open		antibody
	C						open		antibody
7E5S	A	3.6	SARS-CoV-2	SARS-CoV-2 S trimer with four-antibody cocktail complex	Sun, Y., et al. Cell Res (2021)	https://doi.org/10.1038/s41422-021-00497-7	close	original	antibody	H014 heavy chain
	B						open		antibody
	C						open		antibody
7E7B	A	2.6	SARS-CoV-2/SARS-CoV-2	Cryo-EM structure of the SARS-CoV-2 furin site mutant S-Trimer from a subunit vaccine candidate	Ma, J., et al. J Virol (2021)	https://doi.org/10.1128/JVI.00194-21	close	original	apo
	B						close		apo
	C						close		apo
7E7D	A	3.2	SARS-CoV-2/SARS-CoV-2	Cryo-EM structure of the SARS-CoV-2 wild-type S-Trimer from a subunit vaccine candidate	Ma, J., et al. J Virol (2021)	https://doi.org/10.1128/JVI.00194-21	close	original	apo
	B						close		apo
	C						close		apo
7E8C	A	3.16	SARS-CoV-2	SARS-CoV-2 S-6P in complex with 9 Fabs	Cao, Y., et al. Cell Res (2021)	https://doi.org/10.1038/s41422-021-00514-9	open	original	antibody	N9 H
	B						open		antibody
	C						open		antibody
7E9N	A	3.69	SARS-CoV-2	Cryo-EM structure of the SARS-CoV-2 S-6P in complex with 35B5 Fab(1 down RBD, state1)	Wang, X., et al. Signal Transduct Target Ther (2022)	https://doi.org/10.1038/s41392-022-00954-8	close	original	antibody	Heavy chain of 35B5 Fab
	B						open		antibody
	C						open		antibody
7E9O	A	3.41	SARS-CoV-2	Cryo-EM structure of the SARS-CoV-2 S-6P in complex with 35B5 Fab(3 up RBDs, state2)	Wang, X., et al. Signal Transduct Target Ther (2022)	https://doi.org/10.1038/s41392-022-00954-8	open	original	antibody	Heavy chain of 35B5 Fab
	B						open		antibody
	C						open		antibody
7E9Q	A	3.65	SARS-CoV-2	Cryo-EM structure of the SARS-CoV-2 S-6P in complex with 35B5 Fab(1 out RBD, state3)	Wang, X., et al. Signal Transduct Target Ther (2022)	https://doi.org/10.1038/s41392-022-00954-8	open	original	antibody	Heavy chain of 35B5 Fab
	B						open		antibody
	C						open		antibody
7EAZ	A	3.5	SARS-CoV-2	Cryo-EM structure of SARS-CoV-2 Spike D614G variant, one RBD-up conformation 1	Yang, T.J., et al. J Biol Chem (2021)	https://doi.org/10.1016/j.jbc.2021.101238	open	original	apo
	B						close		apo
	C						close		apo
7EB0	A	3.6	SARS-CoV-2	Cryo-EM structure of SARS-CoV-2 Spike D614G variant, one RBD-up conformation 2	Yang, T.J., et al. J Biol Chem (2021)	https://doi.org/10.1016/j.jbc.2021.101238	open	original	apo
	B						close		apo
	C						close		apo
7EB3	A	3.6	SARS-CoV-2	Cryo-EM structure of SARS-CoV-2 Spike D614G variant, one RBD-up conformation 3	Yang, T.J., et al. J Biol Chem (2021)	https://doi.org/10.1016/j.jbc.2021.101238	open	original	apo
	B						close		apo
	C						close		apo
7EB4	A	3.5	SARS-CoV-2	Cryo-EM structure of SARS-CoV-2 Spike D614G variant, two RBD-up conformation 1	Yang, T.J., et al. J Biol Chem (2021)	https://doi.org/10.1016/j.jbc.2021.101238	open	original	apo
	B						open		apo
	C						close		apo
7EB5	A	3.4	SARS-CoV-2	Cryo-EM structure of SARS-CoV-2 Spike D614G variant, two RBD-up conformation 2	Yang, T.J., et al. J Biol Chem (2021)	https://doi.org/10.1016/j.jbc.2021.101238	open	original	apo
	B						close		apo
	C						open		apo
7EDF	A	3.2	SARS-CoV-2	Cryo-EM structure of SARS-CoV-2 S-UK variant (B.1.1.7), one RBD-up conformation 1	Yang, T.J., et al. Nat Struct Mol Biol (2021)	https://doi.org/10.1038/s41594-021-00652-z	open	alpha	apo
	B						close		apo
	C						close		apo
7EDG	A	3.2	SARS-CoV-2	Cryo-EM structure of SARS-CoV-2 S-UK variant (B.1.1.7), one RBD-up conformation 2	Yang, T.J., et al. Nat Struct Mol Biol (2021)	https://doi.org/10.1038/s41594-021-00652-z	open	alpha	apo
	B						close		apo
	C						close		apo
7EDH	B	3.6	SARS-CoV-2	Cryo-EM structure of SARS-CoV-2 S-UK variant (B.1.1.7), one RBD-up conformation 3	Yang, T.J., et al. Nat Struct Mol Biol (2021)	https://doi.org/10.1038/s41594-021-00652-z	close	alpha	apo
	C						close		apo
7EDI	A	3.3	SARS-CoV-2	Cryo-EM structure of SARS-CoV-2 S-UK variant (B.1.1.7), two RBD-up conformation	Yang, T.J., et al. Nat Struct Mol Biol (2021)	https://doi.org/10.1038/s41594-021-00652-z	open	alpha	apo
	B						close		apo
	C						open		apo
7EDJ	A	3.3	SARS-CoV-2	Cryo-EM structure of SARS-CoV-2 S-UK variant (B.1.1.7) in complex with Angiotensin-converting enzyme 2 (ACE2) ectodomain	Yang, T.J., et al. Nat Struct Mol Biol (2021)	https://doi.org/10.1038/s41594-021-00652-z	open	alpha	receptor (ACE2)	Angiotensin-converting enzyme 2 (ACE2) ectodomain
	B						open		receptor (ACE2)
	C						open		receptor (ACE2)
7EH5	A	4	SARS-CoV-2	Cryo-EM structure of SARS-CoV-2 S-D614G variant in complex with neutralizing antibodies, RBD-chAb15 and RBD-chAb45	Yang, T.J., et al. Nat Struct Mol Biol (2021)	https://doi.org/10.1038/s41594-021-00652-z	open	original	antibody	RBD-chAb15, heavy chain
	B						open		antibody
	C						open		antibody
7EJ4	A	3.6	SARS-CoV-2	Cryo-EM structure of SARS-CoV-2 spike in complex with a neutralizing antibody RBD-chAb-25	Yang, T.J., et al. To be published		open	original	antibody	RBD-chAb-25, Heavy chain
	B						close		antibody
	C						open		antibody
7EJ5	A	3.5	SARS-CoV-2	Cryo-EM structure of SARS-CoV-2 spike in complex with a neutralizing antibody RBD-chAb-45	Yang, T.J., et al. To be published		open	original	antibody	RBD-chAb45, Heavy chain
	B						open		antibody
	C						open		antibody
7ENF	A	2.76	SARS-CoV-2	Cryo-EM structure of the SARS-CoV-2 S-6P in complex with Fab30	Wang, X., et al. Signal Transduct Target Ther (2022)	https://doi.org/10.1038/s41392-022-00954-8	open	original	apo	Light chain of Fab30
	B						close		antibody
	C						close		apo
7EPX	A	3	SARS-CoV-2	S protein of SARS-CoV-2 in complex with GW01	Wang, Y., et al. Cell Discov (2022)	https://doi.org/10.1038/s41421-022-00401-6	open	original	antibody	heavy chain of GW01
	B						open		antibody
	C						close		apo
7FAE	A	3.65	SARS-CoV-2	S protein of SARS-CoV-2 in complex bound with P36-5D2(state2)	Shan, S., et al. Front Immunol (2021)	https://doi.org/10.3389/fimmu.2021.766821	open	original	antibody	P36-5D2 heavy chain
	B						open		antibody
	C						close		antibody
7FAF	A	3.69	SARS-CoV-2	S protein of SARS-CoV-2 in complex bound with P36-5D2 (state1)	Shan, S., et al. Front Immunol (2021)	https://doi.org/10.3389/fimmu.2021.766821	open	original	antibody	P36-5D2 light chain
	B						close		antibody
	C						close		antibody
7FB0	A	3.4	SARS-CoV-2	SARS-CoV-2 spike protein in closed state	Zhao, M., et al. To be published		close	original	apo
	B						close		apo
	C						close		apo
7FB1	A	3.7	SARS-CoV-2	SARS-CoV-2 spike protein in one-RBD open state	Zhao, M., et al. To be published		close	original	apo
	B						open		apo
	C						close		apo
7FB3	A	3.1	SARS-CoV-2	SARS-CoV-2 spike protein in one-RBD weak state after CTSL-treatment	Zhao, M., et al. To be published		close	original	apo
	C						close		apo
7FB4	C	3.4	SARS-CoV-2	SARS-CoV-2 spike protein in two-RBD weak state after CTSL-treatment	Zhao, M., et al. To be published		close	original	apo
7FCD	A	3.9	SARS-CoV-2	Structure of the SARS-CoV-2 A372T spike glycoprotein (open)	Zhang, S., et al. Cell Res (2022)	https://doi.org/10.1038/s41422-021-00600-y	close	original	apo
	B						open		apo
	C						close		apo
7FCE	A	3.1	SARS-CoV-2	Structure of the SARS-CoV-2 A372T spike glycoprotein (closed)	Zhang, S., et al. Cell Res (2022)	https://doi.org/10.1038/s41422-021-00600-y	close	original	apo
	B						close		apo
	C						close		apo
7FEM	A	4.1	SARS-CoV-2	SARS-CoV-2 B.1.1.7 S-ACE2 complex	Xia, S., et al. Cell Discov (2021)	https://doi.org/10.1038/s41421-021-00349-z	open	alpha	receptor (ACE2)	Angiotensin-converting enzyme 2
	B						close		apo
	C						close		apo
7FET	A	3.7	SARS-CoV-2	SARS-CoV-2 B.1.1.7 Spike Glycoprotein trimer	Xia, S., et al. Cell Discov (2021)	https://doi.org/10.1038/s41421-021-00349-z	open	alpha	apo
	B						close		apo
	C						close		apo
7FG2	A	4.4	SARS-CoV-2	Minor cryo-EM structure of S protein trimer of SARS-CoV2 with K-874A VHH, composite map	Haga, K., et al. PLoS Pathog (2021)	https://doi.org/10.1371/journal.ppat.1009542	open	original	antibody	K-874A VHH
7FG3	A	3.9	SARS-CoV-2	Major cryo-EM structure of S protein trimer of SARS-CoV2 with K-874, composite map	Haga, K., et al. PLoS Pathog (2021)	https://doi.org/10.1371/journal.ppat.1009542	open	original	antibody	K-874A VHH
7FG7	A	6.9	SARS-CoV-2	Cryo-EM structure of S protein trimer of SARS-CoV2	Haga, K., et al. PLoS Pathog (2021)	https://doi.org/10.1371/journal.ppat.1009542	close	original	apo
7FJN	A	3.25	SARS-CoV-2/Human immunodeficiency virus 1	Cryo-EM structure of South African (B.1.351) SARS-CoV-2 spike glycoprotein in complex with two T6 Fab	Liang, Q., et al. iScience (2022)	https://doi.org/10.1016/j.isci.2022.104043	open	beta	antibody	T6 heavy chain
	B						open		antibody
	C						close		apo
7FJO	A	3.34	SARS-CoV-2	Cryo-EM structure of South African (B.1.351) SARS-CoV-2 spike glycoprotein in complex with three T6 Fab	Liang, Q., et al. iScience (2022)	https://doi.org/10.1016/j.isci.2022.104043	open	beta	antibody	T6 heavy chain
	B						open		antibody
	C						open		antibody
7JJI	A	3.6	SARS-CoV-2	Structure of SARS-CoV-2 3Q-2P full-length prefusion spike trimer (C3 symmetry)	Bangaru, S., et al. Science (2020)	https://doi.org/10.1126/science.abe1502	close	original	apo
	B						close		apo
	C						close		apo
7JJJ	A	4.5	SARS-CoV-2	Structure of SARS-CoV-2 3Q-2P full-length dimers of spike trimers	Bangaru, S., et al. Science (2020)	https://doi.org/10.1126/science.abe1502	close	original	apo
	B						close		apo
	C						close		apo
	D						close		apo
	E						close		apo
	F						close		apo
7JV4	A	3.4	SARS-CoV-2	SARS-CoV-2 spike in complex with the S2H13 neutralizing antibody (one RBD open)	Piccoli, L., et al. Cell (2020)	https://doi.org/10.1016/j.cell.2020.09.037	close	original	antibody	S2H13 Fab heavy chain
	B						open		antibody
	C						close		antibody
7JV6	A	3	SARS-CoV-2	SARS-CoV-2 spike in complex with the S2H13 neutralizing antibody (closed conformation)	Piccoli, L., et al. Cell (2020)	https://doi.org/10.1016/j.cell.2020.09.037	close	original	antibody	S2H13 Fab heavy chain
	B						close		antibody
	E						close		antibody
7JVC	A	3.3	SARS-CoV-2	SARS-CoV-2 spike in complex with the S2A4 neutralizing antibody Fab fragment	Piccoli, L., et al. Cell (2020)	https://doi.org/10.1016/j.cell.2020.09.037	open	original	antibody	S2A4 Fab heavy chain
	B						open		antibody
	E						open		antibody
7JW0	A	4.3	SARS-CoV-2	SARS-CoV-2 spike in complex with the S304 neutralizing antibody Fab fragment	Piccoli, L., et al. Cell (2020)	https://doi.org/10.1016/j.cell.2020.09.037	open	original	antibody	S304 Fab heavy chain
	B						open		antibody
	E						open		antibody
7JWB	A	3.2	SARS-CoV-2	SARS CoV2 Spike ectodomain with engineered trimerized VH binder	Bracken, C.J., et al. Nat Chem Biol (2021)	https://doi.org/10.1038/s41589-020-00679-1	close	original	antibody	autonomous human heavy chain variable domain
	B						open		antibody
	C						open		antibody
7JWY	A	2.5	SARS-CoV-2	Structure of SARS-CoV-2 spike at pH 4.5	Zhou, T., et al. Cell Host Microbe (2020)	https://doi.org/10.1016/j.chom.2020.11.004	close	original	apo
	B						close		apo
	C						close		apo
7JZL	A	2.7	SARS-CoV-2	SARS-CoV-2 spike in complex with LCB1 (2RBDs open)	Cao, L., et al. Science (2020)	https://doi.org/10.1126/science.abd9909	close	original	receptor	LCB1
	B						open		receptor
	C						open		receptor
7JZN	A	3.1	SARS-CoV-2	SARS-CoV-2 spike in complex with LCB3 (2RBDs open)	Cao, L., et al. Science (2020)	https://doi.org/10.1126/science.abd9909	close	original	receptor	LCB3
	B						open		receptor
	C						open		receptor
7K43	A	2.6	SARS-CoV-2	SARS-CoV-2 spike in complex with the S2M11 neutralizing antibody Fab fragment	Tortorici, M.A., et al. Science (2020)	https://doi.org/10.1126/science.abe3354	close	original	antibody	S2M11 Fab fragment (heavy chain)
	B						close		antibody
	E						close		antibody
7K4N	A	3.3	SARS-CoV-2	SARS-CoV-2 spike in complex with the S2E12 neutralizing antibody Fab fragment	Tortorici, M.A., et al. Science (2020)	https://doi.org/10.1126/science.abe3354	open	original	antibody	S2E12 neutralizing antibody Fab fragment (heavy chain)
	B						open		antibody
	E						open		antibody
7K8S	A	3.4	SARS-CoV-2	Structure of the SARS-CoV-2 S 2P trimer in complex with the human neutralizing antibody Fab fragment, C002 (state 1)	Barnes, C.O., et al. Nature (2020)	https://doi.org/10.1038/s41586-020-2852-1	close	original	antibody	C002 Fab Heavy Chain
	B						close		antibody
	C						close		antibody
7K8T	A	3.4	SARS-CoV-2	Structure of the SARS-CoV-2 S 6P trimer in complex with the human neutralizing antibody Fab fragment, C002 (State 2)	Barnes, C.O., et al. Nature (2020)	https://doi.org/10.1038/s41586-020-2852-1	close	original	antibody	C002 Fab Heavy Chain
	B						open		antibody
	C						close		antibody
7K8U	A	3.8	SARS-CoV-2	Structure of the SARS-CoV-2 S 6P trimer in complex with the human neutralizing antibody Fab fragment, C104	Barnes, C.O., et al. Nature (2020)	https://doi.org/10.1038/s41586-020-2852-1	close	original	antibody	C104 Fab Heavy Chain
	B						open		antibody
	C						open		apo
7K8V	A	3.8	SARS-CoV-2	Structure of the SARS-CoV-2 S 2P trimer in complex with the human neutralizing antibody Fab fragment, C110	Barnes, C.O., et al. Nature (2020)	https://doi.org/10.1038/s41586-020-2852-1	close	original	antibody	C110 Fab Heavy Chain
	B						open		apo
	C						close		antibody
7K8W	A	3.6	SARS-CoV-2	Structure of the SARS-CoV-2 S 2P trimer in complex with the human neutralizing antibody Fab fragment, C119	Barnes, C.O., et al. Nature (2020)	https://doi.org/10.1038/s41586-020-2852-1	close	original	antibody	C119 Fab Heavy Chain
	B						open		antibody
	G						close		antibody
7K8X	A	3.9	SARS-CoV-2	Structure of the SARS-CoV-2 S 2P trimer in complex with the human neutralizing antibody Fab fragment, C121 (State 1)	Barnes, C.O., et al. Nature (2020)	https://doi.org/10.1038/s41586-020-2852-1	close	original	antibody	C121 Fab Heavy chain
	B						close		antibody
	C						open		antibody
7K8Y	B	4.4	SARS-CoV-2	Structure of the SARS-CoV-2 S 2P trimer in complex with the human neutralizing antibody Fab fragment, C121 (State 2)	Barnes, C.O., et al. Nature (2020)	https://doi.org/10.1038/s41586-020-2852-1	close	original	antibody	C121 Fab Heavy chain
	D						open		antibody
	E						open		apo
7K8Z	A	3.5	SARS-CoV-2	Structure of the SARS-CoV-2 S 2P trimer in complex with the human neutralizing antibody Fab fragment, C135	Barnes, C.O., et al. Nature (2020)	https://doi.org/10.1038/s41586-020-2852-1	close	original	antibody	C135 Fab Heavy Chain
	B						open		apo
	C						close		antibody
7K90	A	3.24	SARS-CoV-2	Structure of the SARS-CoV-2 S 6P trimer in complex with the human neutralizing antibody Fab fragment, C144	Barnes, C.O., et al. Nature (2020)	https://doi.org/10.1038/s41586-020-2852-1	close	original	antibody	C144 Fab Heavy Chain
	B						close		antibody
	C						close		antibody
7K9H	A	3.2	SARS-CoV-2	SARS-CoV-2 Spike in complex with neutralizing Fab 2B04 (one up, two down conformation)	Errico, J.M., et al. Cell Rep (2021)	https://doi.org/10.1016/j.celrep.2021.109881	open	original	antibody	2B04 light chain
	B						close		antibody
	C						close		antibody
7K9J	A	3	SARS-CoV-2	SARS-CoV-2 Spike in complex with neutralizing Fab 2H04 (three down conformation)	Errico, J.M., et al. Cell Rep (2021)	https://doi.org/10.1016/j.celrep.2021.109881	close	original	antibody	2H04 heavy chain
	B						close		antibody
	C						close		antibody
7KDG	A	3.01	SARS-CoV-2	SARS-CoV-2 RBD down Spike Protein Trimer without the P986-P987 stabilizing mutations (S-GSAS)	Gobeil, S.M., et al. Cell Rep (2021)	https://doi.org/10.1016/j.celrep.2020.108630	close	original	apo
	B						close		apo
	C						close		apo
7KDH	A	3.33	SARS-CoV-2	SARS-CoV-2 RBD up Spike Protein Trimer without the P986-P987 stabilizing mutations (S-GSAS)	Gobeil, S.M., et al. Cell Rep (2021)	https://doi.org/10.1016/j.celrep.2020.108630	close	original	apo
	B						open		apo
	C						close		apo
7KDI	A	3.26	SARS-CoV-2	SARS-CoV-2 D614G 3 RBD down Spike Protein Trimer fully cleaved by furin without the P986-P987 stabilizing mutations (S-RRAR-D614G)	Gobeil, S.M., et al. Cell Rep (2021)	https://doi.org/10.1016/j.celrep.2020.108630	close	original	apo
	B						close		apo
	C						close		apo
7KDJ	A	3.49	SARS-CoV-2	SARS-CoV-2 D614G 1-RBD-up Spike Protein Trimer fully cleaved by furin without the P986-P987 stabilizing mutations (S-RRAR-D614G)	Gobeil, S.M., et al. Cell Rep (2021)	https://doi.org/10.1016/j.celrep.2020.108630	close	original	apo
	B						open		apo
	C						close		apo
7KDK	A	2.8	SARS-CoV-2	SARS-CoV-2 D614G 3 RBD down Spike Protein Trimer without the P986-P987 stabilizing mutations (S-GSAS-D614G)	Gobeil, S.M., et al. Cell Rep (2021)	https://doi.org/10.1016/j.celrep.2020.108630	close	original	apo
	B						close		apo
	C						close		apo
7KDL	A	2.96	SARS-CoV-2	SARS-CoV-2 D614G 1-RBD up Spike Protein Trimer without the P986-P987 stabilizing mutations (S-GSAS-D614G)	Gobeil, S.M., et al. Cell Rep (2021)	https://doi.org/10.1016/j.celrep.2020.108630	close	original	apo
	B						open		apo
	C						close		apo
7KE4	A	3.21	SARS-CoV-2	SARS-CoV-2 D614G 3 RBD down Spike Protein Trimer without the P986-P987 stabilizing mutations (S-GSAS-D614G Sub-class)	Gobeil, S.M., et al. Cell Rep (2021)	https://doi.org/10.1016/j.celrep.2020.108630	close	original	apo
	B						close		apo
	C						close		apo
7KE6	A	3.1	SARS-CoV-2	SARS-CoV-2 D614G 3 RBD down Spike Protein Trimer without the P986-P987 stabilizing mutations (S-GSAS-D614G sub-classification)	Gobeil, S.M., et al. Cell Rep (2021)	https://doi.org/10.1016/j.celrep.2020.108630	close	original	apo
	B						close		apo
	C						close		apo
7KE7	A	3.32	SARS-CoV-2	SARS-CoV-2 D614G 3-RBD-down Spike Protein Trimer without the P986-P987 stabilizing mutations (S-GSAS-D614G Sub-Classification)	Gobeil, S.M., et al. Cell Rep (2021)	https://doi.org/10.1016/j.celrep.2020.108630	close	original	apo
	B						close		apo
	C						close		apo
7KE8	A	3.26	SARS-CoV-2	SARS-CoV-2 D614G 3 RBD down Spike Protein Trimer without the P986-P987 stabilizing mutations (S-GSAS-D614G sub-classification)	Gobeil, S.M., et al. Cell Rep (2021)	https://doi.org/10.1016/j.celrep.2020.108630	close	original	apo
	B						close		apo
	C						close		apo
7KE9	A	3.08	SARS-CoV-2	SARS-CoV-2 D614G 1-RBD-up Spike Protein Trimer without the P986-P987 stabilizing mutations (S-GSAS-D614G sub-classification)	Gobeil, S.M., et al. Cell Rep (2021)	https://doi.org/10.1016/j.celrep.2020.108630	close	original	apo
	B						open		apo
	C						close		apo
7KEA	A	3.33	SARS-CoV-2	SARS-CoV-2 D614G 1-RBD-up Spike Protein Trimer without the P986-P987 stabilizing mutations (S-GSAS-D614G sub classification)	Gobeil, S.M., et al. Cell Rep (2021)	https://doi.org/10.1016/j.celrep.2020.108630	close	original	apo
	B						open		apo
	C						close		apo
7KEB	A	3.48	SARS-CoV-2	SARS-CoV-2 D614G 1RBD up Spike Protein Trimer without the P986-P987 stabilizing mutations (S-GSAS-D614G sub-classification)	Gobeil, S.M., et al. Cell Rep (2021)	https://doi.org/10.1016/j.celrep.2020.108630	close	original	apo
	B						open		apo
	C						close		apo
7KEC	A	3.84	SARS-CoV-2	SARS-CoV-2 D614G 1-RBD-up Spike Protein Trimer without the P986-P987 stabilizing mutations (S-GSAS-D614G Sub-Classification)	Gobeil, S.M., et al. Cell Rep (2021)	https://doi.org/10.1016/j.celrep.2020.108630	close	original	apo
	B						open		apo
	C						close		apo
7KJ2	A	3.6	SARS-CoV-2	SARS-CoV-2 Spike Glycoprotein with one ACE2 Bound	Xiao, T., et al. Nat Struct Mol Biol (2021)	https://doi.org/10.1038/s41594-020-00549-3	close	original	apo	Angiotensin-converting enzyme 2
	B						open		receptor (ACE2)
	C						close		apo
7KJ3	A	3.7	SARS-CoV-2	SARS-CoV-2 Spike Glycoprotein with two ACE2 Bound	Xiao, T., et al. Nat Struct Mol Biol (2021)	https://doi.org/10.1038/s41594-020-00549-3	open	original	receptor (ACE2)	Angiotensin-converting enzyme 2
	B						open		receptor (ACE2)
	C						close		apo
7KJ4	A	3.4	SARS-CoV-2	SARS-CoV-2 Spike Glycoprotein with three ACE2 Bound	Xiao, T., et al. Nat Struct Mol Biol (2021)	https://doi.org/10.1038/s41594-020-00549-3	open	original	receptor (ACE2)	Angiotensin-converting enzyme 2
	B						open		receptor (ACE2)
	C						open		receptor (ACE2)
7KJ5	A	3.6	SARS-CoV-2	SARS-CoV-2 Spike Glycoprotein, prefusion with one RBD up conformation	Xiao, T., et al. Nat Struct Mol Biol (2021)	https://doi.org/10.1038/s41594-020-00549-3	close	original	apo
	B						open		apo
	C						close		apo
7KKK	A	3.03	SARS-CoV-2	SARS-CoV-2 Spike in complex with neutralizing nanobody Nb6	Schoof, M., et al. Science (2020)	https://doi.org/10.1126/science.abe3255	close	original	antibody	Synthetic nanobody Nb6
	C						close		antibody
	E						close		antibody
7KKL	A	2.85	SARS-CoV-2	SARS-CoV-2 Spike in complex with neutralizing nanobody mNb6	Schoof, M., et al. Science (2020)	https://doi.org/10.1126/science.abe3255	close	original	antibody	Synthetic nanobody mNb6
	C						close		antibody
	D						close		antibody
7KL9	A	4.1	SARS-CoV-2	Structure of the SARS-CoV-2 S 6P trimer in complex with the ACE2 protein decoy, CTC-445.2 (State 4)	Linsky, T.W., et al. Science (2020)	https://doi.org/10.1126/science.abe0075	open	original	receptor	CTC-445.2 inhibitor
	B						close		receptor
	C						open		receptor
7KMK	A	4.2	SARS-CoV-2	cryo-EM structure of SARS-CoV-2 spike in complex with Fab 15033-7, two RBDs bound	Miersch, S., et al. J Mol Biol (2021)	https://doi.org/10.1016/j.jmb.2021.167177	open	original	antibody	Fab 15033-7 heavy chain
	B						open		antibody
	C						close		apo
7KML	A	3.8	SARS-CoV-2	cryo-EM structure of SARS-CoV-2 spike in complex with Fab 15033-7, three RBDs bound	Miersch, S., et al. J Mol Biol (2021)	https://doi.org/10.1016/j.jmb.2021.167177	open	original	antibody	Fab 15033-7 heavy chain
	B						open		antibody
	C						open		antibody
7KMS	A	3.64	SARS-CoV-2	Cryo-EM structure of triple ACE2-bound SARS-CoV-2 trimer spike at pH 7.4	Zhou, T., et al. Cell Host Microbe (2020)	https://doi.org/10.1016/j.chom.2020.11.004	open	original	receptor (ACE2)	Angiotensin-converting enzyme 2
	B						open		receptor (ACE2)
	C						open		receptor (ACE2)
7KMZ	A	3.62	SARS-CoV-2	Cryo-EM structure of double ACE2-bound SARS-CoV-2 trimer Spike at pH 7.4	Zhou, T., et al. Cell Host Microbe (2020)	https://doi.org/10.1016/j.chom.2020.11.004	open	original	receptor (ACE2)	Angiotensin-converting enzyme 2
	B						open		receptor (ACE2)
	C						close		apo
7KNB	A	3.93	SARS-CoV-2	Cryo-EM structure of single ACE2-bound SARS-CoV-2 trimer spike at pH 7.4	Zhou, T., et al. Cell Host Microbe (2020)	https://doi.org/10.1016/j.chom.2020.11.004	close	original	apo	Angiotensin-converting enzyme 2
	B						open		receptor (ACE2)
	C						close		apo
7KNE	A	3.85	SARS-CoV-2	Cryo-EM structure of single ACE2-bound SARS-CoV-2 trimer spike at pH 5.5	Zhou, T., et al. Cell Host Microbe (2020)	https://doi.org/10.1016/j.chom.2020.11.004	close	original	apo	Angiotensin-converting enzyme 2
	B						open		receptor (ACE2)
	C						close		apo
7KNH	A	3.74	SARS-CoV-2	Cryo-EM Structure of Double ACE2-Bound SARS-CoV-2 Trimer Spike at pH 5.5	Zhou, T., et al. Cell Host Microbe (2020)	https://doi.org/10.1016/j.chom.2020.11.004	open	original	receptor (ACE2)	Angiotensin-converting enzyme 2
	B						open		receptor (ACE2)
	C						close		apo
7KNI	A	3.91	SARS-CoV-2	Cryo-EM structure of Triple ACE2-bound SARS-CoV-2 Trimer Spike at pH 5.5	Zhou, T., et al. Cell Host Microbe (2020)	https://doi.org/10.1016/j.chom.2020.11.004	open	original	receptor (ACE2)	Angiotensin-converting enzyme 2
	B						open		receptor (ACE2)
	C						open		receptor (ACE2)
7KQB	A	2.42	SARS-CoV-2	SARS-CoV-2 spike glycoprotein:Fab 5A6 complex I	Asarnow, D., et al. Cell (2021)	https://doi.org/10.1016/j.cell.2021.04.033	open	original	antibody	Fab 5A6 heavy chain
	B						open		apo
	C						close		antibody
7KQE	A	2.88	SARS-CoV-2	SARS-CoV-2 spike glycoprotein:Fab 3D11 complex	Asarnow, D., et al. Cell (2021)	https://doi.org/10.1016/j.cell.2021.04.033	open	original	antibody	Fab 3D11 heavy chain
	B						open		antibody
	C						open		antibody
7KRQ	A	3.4	SARS-CoV-2	Structural impact on SARS-CoV-2 spike protein by D614G substitution	Zhang, J., et al. Science (2021)	https://doi.org/10.1126/science.abf2303	close	original	apo
	B						close		apo
	C						close		apo
7KRR	A	3.5	SARS-CoV-2	Structural impact on SARS-CoV-2 spike protein by D614G substitution	Zhang, J., et al. Science (2021)	https://doi.org/10.1126/science.abf2303	open	original	apo
	B						close		apo
	C						close		apo
7KRS	A	3.2	SARS-CoV-2	Structural impact on SARS-CoV-2 spike protein by D614G substitution	Zhang, J., et al. Science (2021)	https://doi.org/10.1126/science.abf2303	close	original	apo
	B						close		apo
	C						close		apo
7KS9	A	4.75	SARS-CoV-2	Cryo-EM structure of prefusion SARS-CoV-2 spike glycoprotein in complex with 910-30 Fab	Banach, B.B., et al. Cell Rep (2021)	https://doi.org/10.1016/j.celrep.2021.109771	close	original	apo	910-30 Fab heavy chain
	B						open		antibody
	C						close		apo
7KSG	A	3.33	SARS-CoV-2	SARS-CoV-2 spike in complex with nanobodies E	Koenig, P.A., et al. Science (2021)	https://doi.org/10.1126/science.abe6230	open	original	antibody	Nanobody against SARS-CoV-2 glycoprotein
	B						open		antibody
	C						open		antibody
7KXJ	A	6.4	SARS-CoV-2	SARS-CoV-2 spike protein in complex with Fab 15033-7, 3-"up", asymmetric	Miersch, S., et al. J Mol Biol (2021)	https://doi.org/10.1016/j.jmb.2021.167177	open	original	antibody	Fab 15033-7 heavy chain
	B						open		antibody
	C						open		antibody
7KXK	A	5	SARS-CoV-2	SARS-CoV-2 spike protein in complex with Fab 15033-7, 2-"up"-1-"down" conformation	Miersch, S., et al. J Mol Biol (2021)	https://doi.org/10.1016/j.jmb.2021.167177	open	original	antibody	Fab 15033-7 heavy chain
	B						open		antibody
	C						close		antibody
7L02	A	3.2	SARS-CoV-2	Cryo-EM structure of SARS-CoV-2 2P S ectodomain bound to one copy of domain-swapped antibody 2G12	Williams, W.B., et al. Cell (2021)	https://doi.org/10.1016/j.cell.2021.04.042	close	original	antibody	2G12 heavy chain
	B						close		apo
	C						close		apo
7L06	A	3.3	SARS-CoV-2	Cryo-EM structure of SARS-CoV-2 2P S ectodomain bound to two copies of domain-swapped antibody 2G12	Williams, W.B., et al. Cell (2021)	https://doi.org/10.1016/j.cell.2021.04.042	close	original	antibody	2G12 heavy chain
	B						close		antibody
	C						close		apo
7L09	A	3.1	SARS-CoV-2	Cryo-EM structure of SARS-CoV-2 2P S ectodomain bound domain-swapped antibody 2G12 from masked 3D refinement	Williams, W.B., et al. Cell (2021)	https://doi.org/10.1016/j.cell.2021.04.042	close	original	antibody	2G12 heavy chain
	B						close		apo
	C						close		apo
7L2D	A	3.55	SARS-CoV-2	Cryo-EM structure of NTD-directed neutralizing antibody 1-87 in complex with prefusion SARS-CoV-2 spike glycoprotein	Cerutti, G., et al. Cell Host Microbe (2021)	https://doi.org/10.1016/j.chom.2021.03.005	close	original	antibody	1-87 heavy chain
	B						close		apo
	C						close		apo
7L2E	A	2.97	SARS-CoV-2	Cryo-EM structure of NTD-directed neutralizing antibody 4-18 in complex with prefusion SARS-CoV-2 spike glycoprotein	Cerutti, G., et al. Cell Host Microbe (2021)	https://doi.org/10.1016/j.chom.2021.03.005	close	original	antibody	4-18 heavy chain
	B						close		antibody
	C						close		antibody
7L2F	A	3.9	SARS-CoV-2	Cryo-EM structure of NTD-directed neutralizing antibody 5-24 in complex with prefusion SARS-CoV-2 spike glycoprotein	Cerutti, G., et al. Cell Host Microbe (2021)	https://doi.org/10.1016/j.chom.2021.03.005	close	original	antibody	5-24 heavy chain
	B						close		antibody
	C						close		antibody
7L3N	B	3.27	SARS-CoV-2	SARS-CoV 2 Spike Protein bound to LY-CoV555	Jones, B.E., et al. bioRxiv (2020)	https://doi.org/10.1101/2020.09.30.318972	close	original	antibody	LY-CoV555 Fab heavy chain
	C						close		antibody
7L56	A	3.6	SARS-CoV-2	Cryo-EM structure of the SARS-CoV-2 spike glycoprotein bound to Fab 2-43	Rapp, M., et al. Cell Rep (2021)	https://doi.org/10.1016/j.celrep.2021.108950	close	original	antibody	Fab 2-43 variable domain heavy chain
	B						close		antibody
	C						close		antibody
7L57	A	5.87	SARS-CoV-2	Cryo-EM structure of the SARS-CoV-2 spike glycoprotein bound to Fab 2-15	Rapp, M., et al. Cell Rep (2021)	https://doi.org/10.1016/j.celrep.2021.108950	close	original	apo	Fab 2-15 variable domain heavy chain
	B						close		antibody
	C						close		apo
7L58	A	5.07	SARS-CoV-2	Cryo-EM structure of the SARS-CoV-2 spike glycoprotein bound to Fab H4	Rapp, M., et al. Cell Rep (2021)	https://doi.org/10.1016/j.celrep.2021.108950	close	original	apo	Fab H4 variable domain heavy chain
	B						open		apo
	C						close		apo
7L7K	A	3.29	SARS-CoV-2	Cryo-EM structure of protein encoded by vaccine candidate BNT162b2	Vogel, A.B., et al. Nature (2021)	https://doi.org/10.1038/s41586-021-03275-y	close	original	apo
	B						close		apo
	C						close		apo
7LAA	A	3.42	SARS-CoV-2	Structure of SARS-CoV-2 S protein in complex with Receptor Binding Domain antibody DH1041	Li, D., et al. Cell (2021)	https://doi.org/10.1016/j.cell.2021.06.021	close	original	antibody	DH1041 heavy chain
7LAB	A	2.97	SARS-CoV-2	Structure of SARS-CoV-2 S protein in complex with N-terminal domain antibody DH1052	Li, D., et al. Cell (2021)	https://doi.org/10.1016/j.cell.2021.06.021	close	original	antibody	DH1052 light chain
	B						close		antibody
	C						close		antibody
7LCN	A	3.35	SARS-CoV-2	Structure of SARS-CoV-2 S protein in complex with N-terminal domain antibody DH1050.1	Li, D., et al. Cell (2021)	https://doi.org/10.1016/j.cell.2021.06.021	close	original	antibody	DH1050.1 heavy chain
	C						close		antibody
	K						close		antibody
7LD1	A	3.4	SARS-CoV-2	Structure of SARS-CoV-2 S protein in complex with Receptor Binding Domain antibody DH1047	Li, D., et al. Cell (2021)	https://doi.org/10.1016/j.cell.2021.06.021	open	original	antibody	DH1047 light chain
	B						open		antibody
	C						open		antibody
7LJR	A	3.66	SARS-CoV-2	SARS-CoV-2 Spike Protein Trimer bound to DH1043 fab	Li, D., et al. bioRxiv (2021)	https://doi.org/10.1101/2020.12.31.424729	close	original	antibody	Fab DH1043 heavy chain
	B						close		apo
	C						close		apo
7LQV	A	3.25	SARS-CoV-2	Cryo-EM structure of NTD-directed neutralizing antibody 4-8 Fab in complex with SARS-CoV-2 S2P spike	Cerutti, G., et al. Cell Host Microbe (2021)	https://doi.org/10.1016/j.chom.2021.03.005	close	original	antibody	4-8 Heavy Chain
	B						open		antibody
	C						close		antibody
7LQW	A	4.47	SARS-CoV-2	Cryo-EM structure of NTD-directed neutralizing antibody 2-17 Fab in complex with SARS-CoV-2 S2P spike	Cerutti, G., et al. Cell Host Microbe (2021)	https://doi.org/10.1016/j.chom.2021.03.005	close	original	apo	2-17 Heavy Chain
	B						close		apo
	C						open		antibody
7LRT	A	3.54	SARS-CoV-2	Cryo-EM structure of SARS-CoV-2 spike in complex with neutralizing antibody A23-58.1 that targets the receptor-binding domain	Wang, L., et al. Science (2021)	https://doi.org/10.1126/science.abh1766	open	original	antibody	antibody A23-58.1 heavy chain
	B						open		antibody
	C						open		antibody
7LS9	A	3.42	SARS-CoV-2	Cryo-EM structure of neutralizing antibody 1-57 in complex with prefusion SARS-CoV-2 spike glycoprotein	Cerutti, G., et al. Structure (2021)	https://doi.org/10.1016/j.str.2021.05.014	close	original	antibody	1-57 Fab heavy chain
	B						close		antibody
	C						close		antibody
7LSS	B	3.72	SARS-CoV-2	Cryo-EM structure of the SARS-CoV-2 spike glycoprotein bound to Fab 2-7	Cerutti, G., et al. Structure (2021)	https://doi.org/10.1016/j.str.2021.05.014	close	original	antibody	Fab 2-7 variable heavy chain
7LWI	A	3.07	SARS-CoV-2	Mink Cluster 5-associated SARS-CoV-2 spike protein (S-GSAS-D614G-delFV) in the 3-RBD down conformation	Gobeil, S.M., et al. Science (2021)	https://doi.org/10.1126/science.abi6226	close	original	apo
	B						close		apo
	C						close		apo
7LWJ	A	3.24	SARS-CoV-2	Mink Cluster 5-associated SARS-CoV-2 spike protein (S-GSAS-D614G-delFV) in the 3-RBD down conformation	Gobeil, S.M., et al. Science (2021)	https://doi.org/10.1126/science.abi6226	close	original	apo
	B						close		apo
	C						close		apo
7LWK	A	2.92	SARS-CoV-2	Mink Cluster 5-associated SARS-CoV-2 spike protein (S-GSAS-D614G-delFV) in the 3-RBD down conformation	Gobeil, S.M., et al. Science (2021)	https://doi.org/10.1126/science.abi6226	close	original	apo
	B						close		apo
	C						close		apo
7LWL	A	2.84	SARS-CoV-2	Mink Cluster 5-associated SARS-CoV-2 spike protein (S-GSAS-D614G-delFV) in the 3-RBD down conformation	Gobeil, S.M., et al. Science (2021)	https://doi.org/10.1126/science.abi6226	close	original	apo
	B						close		apo
	C						close		apo
7LWM	A	2.83	SARS-CoV-2	Mink Cluster 5-associated SARS-CoV-2 spike protein (S-GSAS-D614G-delFV) in the 1-RBD up conformation	Gobeil, S.M., et al. Science (2021)	https://doi.org/10.1126/science.abi6226	close	original	apo
	B						open		apo
	C						close		apo
7LWN	A	2.94	SARS-CoV-2	Mink Cluster 5-associated SARS-CoV-2 spike protein (S-GSAS-D614G-delFV) in the 1-RBD up conformation	Gobeil, S.M., et al. Science (2021)	https://doi.org/10.1126/science.abi6226	close	original	apo
	B						open		apo
	C						close		apo
7LWO	A	2.85	SARS-CoV-2	Mink Cluster 5-associated SARS-CoV-2 spike protein (S-GSAS-D614G-delFV) in the 1-RBD up conformation	Gobeil, S.M., et al. Science (2021)	https://doi.org/10.1126/science.abi6226	close	original	apo
	B						open		apo
	C						close		apo
7LWP	A	3.01	SARS-CoV-2	Mink Cluster 5-associated SARS-CoV-2 spike protein (S-GSAS-D614G-delFV) in the 2-RBD up conformation	Gobeil, S.M., et al. Science (2021)	https://doi.org/10.1126/science.abi6226	open	original	apo
	B						open		apo
	C						close		apo
7LWQ	A	3.44	SARS-CoV-2	Mink Cluster 5-associated SARS-CoV-2 spike protein(S-GSAS-D614G-delFV) missing the S1 subunit and SD2 subdomain of one protomer	Gobeil, S.M., et al. Science (2021)	https://doi.org/10.1126/science.abi6226	close	original	apo
	C						close		apo
7LWS	A	3.22	SARS-CoV-2	UK (B.1.1.7) SARS-CoV-2 S-GSAS-D614G variant spike protein in the 3-RBD-down conformation	Gobeil, S.M., et al. bioRxiv (2021)	https://doi.org/10.1101/2021.03.11.435037	close	alpha	apo
	B						close		apo
	C						close		apo
7LWT	A	3.19	SARS-CoV-2	UK (B.1.1.7) SARS-CoV-2 spike protein variant (S-GSAS-B.1.1.7) in the 1-RBD-up conformation	Gobeil, S.M., et al. Science (2021)	https://doi.org/10.1126/science.abi6226	close	alpha	apo
	B						open		apo
	C						close		apo
7LWU	A	3.22	SARS-CoV-2	UK (B.1.1.7) SARS-CoV-2 spike protein variant (S-GSAS-B.1.1.7) in the 1-RBD-up conformation	Gobeil, S.M., et al. Science (2021)	https://doi.org/10.1126/science.abi6226	close	alpha	apo
	B						open		apo
	C						close		apo
7LWV	A	3.12	SARS-CoV-2	UK (B.1.1.7) SARS-CoV-2 spike protein variant (S-GSAS-B.1.1.7) in the 1-RBD-up conformation	Gobeil, S.M., et al. Science (2021)	https://doi.org/10.1126/science.abi6226	close	alpha	apo
	B						open		apo
	C						close		apo
7LWW	A	3	SARS-CoV-2	Triple mutant (K417N-E484K-N501Y) SARS-CoV-2 spike protein in the 1-RBD-up conformation (S-GSAS-D614G-K417N-E484K-N501Y)	Gobeil, S.M., et al. Science (2021)	https://doi.org/10.1126/science.abi6226	close	original	apo
	B						open		apo
	C						close		apo
7LXY	A	2.2	SARS-CoV-2	SARS-CoV-2 S/S2M11/S2X333 Global Refinement	McCallum, M., et al. Cell (2021)	https://doi.org/10.1016/j.cell.2021.03.028	close	original	antibody	S2M11 Fab Light Chain variable region
	B						close		antibody
	J						close		antibody
7LXZ	A	2.6	SARS-CoV-2	SARS-CoV-2 S/S2M11/S2L28 Global Refinement	McCallum, M., et al. Cell (2021)	https://doi.org/10.1016/j.cell.2021.03.028	close	original	antibody	S2M11 Fab Light Chain variable region
	B						close		antibody
	K						close		antibody
7LY2	A	2.5	SARS-CoV-2	SARS-CoV-2 S/S2M11/S2M28 Global Refinement	McCallum, M., et al. Cell (2021)	https://doi.org/10.1016/j.cell.2021.03.028	close	original	antibody	S2M11 Fab Light Chain variable region
	B						close		antibody
	J						close		antibody
7LYK	A	3.65	SARS-CoV-2	South African (B.1.351) SARS-CoV-2 spike protein variant (S-GSAS-B.1.351) in the 2-RBD-up conformation	Gobeil, S.M., et al. Science (2021)	https://doi.org/10.1126/science.abi6226	open	beta	apo
	B						open		apo
	C						close		apo
7LYL	A	3.72	SARS-CoV-2	South African (B.1.351) SARS-CoV-2 spike protein variant (S-GSAS-B.1.351) in the RBD-down conformation	Gobeil, S.M., et al. Science (2021)	https://doi.org/10.1126/science.abi6226	close	beta	apo
	B						close		apo
	C						close		apo
7LYM	A	3.57	SARS-CoV-2	South African (B.1.351) SARS-CoV-2 spike protein variant (S-GSAS-B.1.351) in the RBD-down conformation	Gobeil, S.M., et al. Science (2021)	https://doi.org/10.1126/science.abi6226	close	beta	apo
	B						close		apo
	C						close		apo
7LYN	A	3.32	SARS-CoV-2	South African (B.1.351) SARS-CoV-2 spike protein variant (S-GSAS-B.1.351) in the 1-RBD-up conformation	Gobeil, S.M., et al. Science (2021)	https://doi.org/10.1126/science.abi6226	close	beta	apo
	B						open		apo
	C						close		apo
7LYO	A	3.32	SARS-CoV-2	South African (B.1.351) SARS-CoV-2 spike protein variant (S-GSAS-B.1.351) in the 1-RBD-up conformation	Gobeil, S.M., et al. Science (2021)	https://doi.org/10.1126/science.abi6226	close	beta	apo
	B						open		apo
	C						close		apo
7LYP	A	4.05	SARS-CoV-2	South African (B.1.351) SARS-CoV-2 spike protein variant (S-GSAS-B.1.351) in the 1-RBD-up conformation	Gobeil, S.M., et al. Science (2021)	https://doi.org/10.1126/science.abi6226	close	beta	apo
	B						open		apo
	C						close		apo
7LYQ	A	3.34	SARS-CoV-2	South African (B.1.351) SARS-CoV-2 spike protein variant (S-GSAS-B.1.351) in the 1-RBD-up conformation	Gobeil, S.M., et al. Science (2021)	https://doi.org/10.1126/science.abi6226	close	beta	apo
	B						open		apo
	C						close		apo
7M0J	A	3.52	SARS-CoV-2	SARS-CoV-2 u1S2q All Down RBD State Spike Protein Trimer - asymmetric refinement	Gobeil, S.M., et al. bioRxiv (2021)	https://doi.org/10.1101/2021.03.11.435037	close	original	apo
	B						close		apo
	C						close		apo
7M6E	A	3.3	SARS-CoV-2	Structure of the SARS-CoV-2 S 6P trimer in complex with the human neutralizing antibody Fab fragment, BG10-19	Scheid, J.F., et al. Cell (2021)	https://doi.org/10.1016/j.cell.2021.04.032	close	original	antibody	BG10-19 Fab Light Chain
	B						close		antibody
	E						close		antibody
7M6F	A	3.9	SARS-CoV-2	Structure of the SARS-CoV-2 S 6P trimer in complex with the human neutralizing antibody Fab fragment, BG1-22	Scheid, J.F., et al. Cell (2021)	https://doi.org/10.1016/j.cell.2021.04.032	open	original	antibody	BG1-22 Fab Heavy Chain
	B						open		apo
	E						open		antibody
7M6G	A	3.7	SARS-CoV-2	Structure of the SARS-CoV-2 S 6P trimer in complex with the human neutralizing antibody Fab fragment, BG7-15	Scheid, J.F., et al. Cell (2021)	https://doi.org/10.1016/j.cell.2021.04.032	open	original	apo	BG7-15 Fab Heavy Chain
	B						close		antibody
	C						close		antibody
7M6H	A	4	SARS-CoV-2	Structure of the SARS-CoV-2 S 2P trimer in complex with the human neutralizing antibody Fab fragment, BG7-20	Scheid, J.F., et al. Cell (2021)	https://doi.org/10.1016/j.cell.2021.04.032	close	original	antibody	BG7-20 Fab Heavy Chain
	B						close		antibody
	C						open		antibody
7M6I	A	4	SARS-CoV-2	Structure of the SARS-CoV-2 S 2P trimer in complex with the human neutralizing antibody Fab fragment, BG1-24	Scheid, J.F., et al. Cell (2021)	https://doi.org/10.1016/j.cell.2021.04.032	close	original	antibody	BG1-24 Fab Heavy Chain
	B						open		antibody
	C						close		antibody
7M8K	A		SARS-CoV-2	Cryo-EM structure of Brazil (P.1) SARS-CoV-2 spike glycoprotein variant in the prefusion state (1 RBD up)	Wang, P., et al. Cell Host Microbe (2021)	https://doi.org/10.1016/j.chom.2021.04.007	close	gamma	apo
	B						open		apo
	C						close		apo
7MJG	A	2.81	SARS-CoV-2	Cryo-EM structure of the SARS-CoV-2 N501Y mutant spike protein ectodomain	Zhu, X., et al. PLoS Biol (2021)	https://doi.org/10.1371/journal.pbio.3001237	open	original	apo
	B						close		apo
	C						close		apo
7MJH	A	2.66	SARS-CoV-2	Cryo-EM structure of the SARS-CoV-2 N501Y mutant spike protein ectodomain bound to VH ab8	Zhu, X., et al. PLoS Biol (2021)	https://doi.org/10.1371/journal.pbio.3001237	open	original	antibody	VH ab8
	B						close		antibody
	C						close		antibody
7MJJ	A	3.32	SARS-CoV-2	Cryo-EM structure of the SARS-CoV-2 N501Y mutant spike protein ectodomain bound to Fab ab1 (class 1)	Zhu, X., et al. PLoS Biol (2021)	https://doi.org/10.1371/journal.pbio.3001237	open	original	antibody	Fab ab1 Heavy Chain
	B						open		antibody
	C						close		apo
7MJK	A	2.73	SARS-CoV-2	Cryo-EM structure of the SARS-CoV-2 N501Y mutant spike protein ectodomain bound to Fab ab1 (class 2)	Zhu, X., et al. PLoS Biol (2021)	https://doi.org/10.1371/journal.pbio.3001237	open	original	antibody	Fab ab1 Heavy Chain
	B						open		antibody
	C						open		antibody
7MJM	A	2.83	SARS-CoV-2	Cryo-EM structure of the SARS-CoV-2 N501Y mutant spike protein ectodomain bound to human ACE2 ectodomain	Zhu, X., et al. PLoS Biol (2021)	https://doi.org/10.1371/journal.pbio.3001237	open	original	receptor (ACE2)	Processed angiotensin-converting enzyme 2
	B						open		receptor (ACE2)
	C						close		apo
7MKL	A	3.2	SARS-CoV-2	SARS-CoV-2 Spike in complex with neutralizing Fab SARS2-38 (three down conformation)	VanBlargan, L.A., et al. Immunity (2021)	https://doi.org/10.1016/j.immuni.2021.08.016	close	original	antibody	SARS2-38 Fv heavy chain
	B						close		apo
	C						close		apo
7MM0	A	3.15	SARS-CoV-2	Cryo-EM structure of SARS-CoV-2 spike in complex with neutralizing antibody B1-182.1 that targets the receptor-binding domain	Wang, L., et al. Science (2021)	https://doi.org/10.1126/science.abh1766	open	original	antibody	B1-182.1 Fab heavy chain
	B						close		apo
	C						open		apo
7MTC	A	2.6	SARS-CoV-2	Structure of freshly purified SARS-CoV-2 S2P spike at pH 7.4	Olia, A.S., et al. J Biol Chem (2021)	https://doi.org/10.1016/j.jbc.2021.101127	close	original	apo
	C						close		apo
7MTE	A	3.2	SARS-CoV-2	Structure of SARS-CoV-2 S2P spike at pH 7.4 refolded by low-pH treatment	Olia, A.S., et al. J Biol Chem (2021)	https://doi.org/10.1016/j.jbc.2021.101127	close	original	apo
7MW2	A	2.97	SARS-CoV-2	Structure of the SARS-CoV-2 Spike trimer with all RBDs down in complex with the Fab fragment of human neutralizing antibody clone 6	Peng, L., et al. Nat Commun (2022)	https://doi.org/10.1038/s41467-022-29288-3	close	original	antibody	Fab of antibody clone 6, heavy chain
	B						close		antibody
	C						close		antibody
7MW3	A	3.15	SARS-CoV-2	Structure of the SARS-CoV-2 Spike trimer with two RBDs down in complex with the Fab fragment of human neutralizing antibody clone 6	Peng, L., et al. Nat Commun (2022)	https://doi.org/10.1038/s41467-022-29288-3	close	original	antibody	Fab of antibody clone 6, heavy chain
	B						close		antibody
	C						open		antibody
7MW4	A	3.42	SARS-CoV-2	Structure of the SARS-CoV-2 Spike trimer with one RBD down in complex with the Fab fragment of human neutralizing antibody clone 6	Peng, L., et al. Nat Commun (2022)	https://doi.org/10.1038/s41467-022-29288-3	close	original	antibody	Fab of antibody clone 6, heavy chain
	B						open		antibody
	C						open		antibody
7MW5	A	3.42	SARS-CoV-2	Structure of the SARS-CoV-2 Spike trimer with one RBD down in complex with the Fab fragment of human neutralizing antibody clone 2	Peng, L., et al. Nat Commun (2022)	https://doi.org/10.1038/s41467-022-29288-3	close	original	antibody	Fab of antibody clone 2, heavy chain
	B						open		antibody
	C						open		antibody
7MW6	A	3.22	SARS-CoV-2	Structure of the SARS-CoV-2 Spike trimer with three RBDs up in complex with the Fab fragment of human neutralizing antibody clone 2	Peng, L., et al. Nat Commun (2022)	https://doi.org/10.1038/s41467-022-29288-3	open	original	antibody	Fab of antibody clone 2, heavy chain
	B						open		antibody
	C						open		antibody
7MXP	A	4.46	SARS-CoV-2	Cryo-EM structure of NTD-directed neutralizing antibody LP5 Fab in complex with SARS-CoV-2 S2P spike	Madan, B., et al. AIChE J (2021)	https://doi.org/10.1002/aic.17440	close	original	antibody	LP5 Fab Heavy Chain
	B						close		antibody
	C						close		antibody
7MY2	B	2.65	SARS-CoV-2	CryoEM structure of neutralizing nanobody Nb30 in complex with SARS-CoV2 spike	Xu, J., et al. Nature (2021)	https://doi.org/10.1038/s41586-021-03676-z	open	original	antibody	Nanobody Nb30
	C						open		antibody
	E						open		antibody
7MY3	A	2.9	SARS-CoV-2	CryoEM structure of neutralizing nanobody Nb12 in complex with SARS-CoV2 spike	Xu, J., et al. Nature (2021)	https://doi.org/10.1038/s41586-021-03676-z	close	original	antibody	Nanobody Nb12
	B						open		antibody
	C						open		antibody
7N0G	A	3.02	SARS-CoV-2	CryoEm structure of SARS-CoV-2 spike protein (S-6P, 1-up) in complex with sybodies (Sb45)	Ahmad, J., et al. J Biol Chem (2021)	https://doi.org/10.1016/j.jbc.2021.101202	open	original	antibody	Synthetic nanobody (sybody), Sb45
	B						close		antibody
	C						close		antibody
7N0H	A	3.34	SARS-CoV-2	CryoEM structure of SARS-CoV-2 spike protein (S-6P, 2-up) in complex with sybodies (Sb45)	Ahmad, J., et al. J Biol Chem (2021)	https://doi.org/10.1016/j.jbc.2021.101202	open	original	antibody	Synthetic nanobody (Sb45)
	B						open		apo
	C						close		antibody
7N1Q	A	2.9	SARS-CoV-2	Structural basis for enhanced infectivity and immune evasion of SARS-CoV-2 variants	Cai, Y., et al. Science (2021)	https://doi.org/10.1126/science.abi9745	open	beta	apo
	B						close		apo
	C						close		apo
7N1T	A	3.11	SARS-CoV-2	Structural basis for enhanced infectivity and immune evasion of SARS-CoV-2 variants	Cai, Y., et al. Science (2021)	https://doi.org/10.1126/science.abi9745	close	beta	apo
	B						close		apo
	C						close		apo
7N1U	A	3.14	SARS-CoV-2	Structural basis for enhanced infectivity and immune evasion of SARS-CoV-2 variants	Cai, Y., et al. Science (2021)	https://doi.org/10.1126/science.abi9745	close	alpha	apo
	B						close		apo
	C						close		apo
7N1V	A	3.21	SARS-CoV-2	Structural basis for enhanced infectivity and immune evasion of SARS-CoV-2 variants	Cai, Y., et al. Science (2021)	https://doi.org/10.1126/science.abi9745	open	alpha	apo
	B						close		apo
	C						close		apo
7N1W	A	3.33	SARS-CoV-2	Structural basis for enhanced infectivity and immune evasion of SARS-CoV-2 variants	Cai, Y., et al. Science (2021)	https://doi.org/10.1126/science.abi9745	open	alpha	apo
	B						close		apo
	C						close		apo
7N1X	A	4	SARS-CoV-2	Structural basis for enhanced infectivity and immune evasion of SARS-CoV-2 variants	Cai, Y., et al. Science (2021)	https://doi.org/10.1126/science.abi9745	open	alpha	apo
	B						close		apo
	C						close		apo
7N1Y	A	4.3	SARS-CoV-2	Structural basis for enhanced infectivity and immune evasion of SARS-CoV-2 variants	Cai, Y., et al. Science (2021)	https://doi.org/10.1126/science.abi9745	open	alpha	apo
	B						close		apo
	C						open		apo
7N5H	A	3.24	SARS-CoV-2	Cryo-EM structure of broadly neutralizing antibody 2-36 in complex with prefusion SARS-CoV-2 spike glycoprotein	Wang, P., et al. Emerg Microbes Infect (2022)	https://doi.org/10.1080/22221751.2021.2011623	open	original	antibody	2-36 Fab heavy chain
	B						open		antibody
	C						open		antibody
7N8H	A	2.3	SARS-CoV-2	SARS-CoV-2 S (B.1.429 / epsilon variant) + S2M11 + S2L20 Global Refinement	McCallum, M., et al. Science (2021)	https://doi.org/10.1126/science.abi7994	close	original	antibody	S2L20 Fab Light Chain variable region
	F						close		antibody
	K						close		antibody
7N9B	A	3.8	SARS-CoV-2	Potent neutralizing nanobodies resist convergent circulating variants of SARS-CoV-2 by targeting novel and conserved epitopes-CovS with NB21	Sun, D., et al. Nat Commun (2021)	https://doi.org/10.1038/s41467-021-24963-3	close	original	antibody	NB21 Nanobody
	B						open		antibody
	C						close		antibody
7N9C	A	3.71	SARS-CoV-2	Potent neutralizing nanobodies resist convergent circulating variants of SARS-CoV-2 by targeting novel and conserved epitopes-CovS with NB95	Sun, D., et al. Nat Commun (2021)	https://doi.org/10.1038/s41467-021-24963-3	open	original	antibody	Nanobody NB95
	C						open		antibody
7N9E	A	3.52	SARS-CoV-2	Potent neutralizing nanobodies resist convergent circulating variants of SARS-CoV-2 by targeting novel and conserved epitopes-CovS with NB34	Sun, D., et al. Nat Commun (2021)	https://doi.org/10.1038/s41467-021-24963-3	close	original	antibody	Nb34 nanobody
	C						open		apo
7N9T	A	3.18	SARS-CoV-2	CryoEM structure of SARS-CoV-2 Spike in complex with Nb17	Sun, D., et al. Nat Commun (2021)	https://doi.org/10.1038/s41467-021-24963-3	open	original	antibody	Nanobody Nb17
	B						open		antibody
	C						open		antibody
7ND3	A	3.7	SARS-CoV-2	EM structure of SARS-CoV-2 Spike glycoprotein in complex with COVOX-40 Fab	Dejnirattisai, W., et al. Cell (2021)	https://doi.org/10.1016/j.cell.2021.02.032	close	original	apo	COVOX-40 heavy chain
	B						open		antibody
	C						close		apo
7ND4	A	3.6	SARS-CoV-2	EM structure of SARS-CoV-2 Spike glycoprotein in complex with COVOX-88 Fab	Dejnirattisai, W., et al. Cell (2021)	https://doi.org/10.1016/j.cell.2021.02.032	open	original	antibody	COVOX-88 Fab heavy chain
	B						open		antibody
	C						open		antibody
7ND5	A	3.4	SARS-CoV-2	EM structure of SARS-CoV-2 Spike glycoprotein in complex with COVOX-150 Fab	Dejnirattisai, W., et al. Cell (2021)	https://doi.org/10.1016/j.cell.2021.02.032	close	original	apo	COVOX-150 Fab heavy chain
	B						open		antibody
	C						close		apo
7ND6	A	7.3	SARS-CoV-2	EM structure of SARS-CoV-2 Spike glycoprotein in complex with COVOX-40 Fab	Dejnirattisai, W., et al. Cell (2021)	https://doi.org/10.1016/j.cell.2021.02.032	close	original	apo	COVOX-158 Fab heavy chain
	B						open		antibody
	C						close		apo
7ND7	A	3.6	SARS-CoV-2	EM structure of SARS-CoV-2 Spike glycoprotein in complex with COVOX-316 Fab	Dejnirattisai, W., et al. Cell (2021)	https://doi.org/10.1016/j.cell.2021.02.032	close	original	antibody	COVOX-316 Fab heavy chain
	B						close		antibody
	C						close		antibody
7ND8	A	3.5	SARS-CoV-2	EM structure of SARS-CoV-2 Spike glycoprotein in complex with COVOX-384 Fab	Dejnirattisai, W., et al. Cell (2021)	https://doi.org/10.1016/j.cell.2021.02.032	close	original	apo	COVOX-384 Fab heavy chain
	B						close		antibody
	C						close		apo
7ND9	A	2.8	SARS-CoV-2	EM structure of SARS-CoV-2 Spike glycoprotein (one RBD up) in complex with COVOX-253H55L Fab	Dejnirattisai, W., et al. Cell (2021)	https://doi.org/10.1016/j.cell.2021.02.032	close	original	apo	COVOX-253H55L Fab heavy chain
	B						open		antibody
	C						close		apo
7NDA	A	3.3	SARS-CoV-2	EM structure of SARS-CoV-2 Spike glycoprotein (all RBD down) in complex with COVOX-253H55L Fab	Dejnirattisai, W., et al. Cell (2021)	https://doi.org/10.1016/j.cell.2021.02.032	close	original	antibody	COVOX-253H55L Fab heavy chain
	B						close		apo
	C						close		antibody
7NDB	A	4.6	SARS-CoV-2	EM structure of SARS-CoV-2 Spike glycoprotein in complex with COVOX-253H165L Fab	Dejnirattisai, W., et al. Cell (2021)	https://doi.org/10.1016/j.cell.2021.02.032	close	original	apo	COVOX-253H165L Fab heavy chain
	B						open		antibody
	C						close		apo
7NDC	A	4.1	SARS-CoV-2	EM structure of SARS-CoV-2 Spike glycoprotein (all RBD down) in complex with COVOX-159	Dejnirattisai, W., et al. Cell (2021)	https://doi.org/10.1016/j.cell.2021.02.032	close	original	antibody	COVOX-159 heavy Fab chain
	B						close		antibody
	C						close		antibody
7NDD	A	4.2	SARS-CoV-2	EM structure of SARS-CoV-2 Spike glycoprotein (one RBD up) in complex with COVOX-159	Dejnirattisai, W., et al. Cell (2021)	https://doi.org/10.1016/j.cell.2021.02.032	close	original	antibody	COVOX-159 Fab heavy chain
	B						open		antibody
	C						close		antibody
7NS6	I	3.18	SARS-CoV-2/Tequatrovirus T4	SARS-CoV-2 Spike (dimers) in complex with six Fu2 nanobodies	Hanke, L., et al. Nat Commun (2022)	https://doi.org/10.1038/s41467-021-27610-z	open	original	antibody	Fu2 nanobody
	J						open		antibody
	K						open		antibody
	L						open		antibody
	M						open		antibody
	N						open		antibody
7NT9	A	3.36	SARS-CoV-2	Trimeric SARS-CoV-2 spike ectodomain in complex with biliverdin (closed conformation)	Rosa, A., et al. Sci Adv (2021)	https://doi.org/10.1126/sciadv.abg7607	close	original	apo
	B						close		apo
	C						close		apo
7NTA	A	3.5	SARS-CoV-2	Trimeric SARS-CoV-2 spike ectodomain in complex with biliverdin (one RBD erect)	Rosa, A., et al. Sci Adv (2021)	https://doi.org/10.1126/sciadv.abg7607	open	original	apo
	B						close		apo
	C						close		apo
7NTC	A	3.6	SARS-CoV-2	Trimeric SARS-CoV-2 spike ectodomain bound to P008_056 Fab	Rosa, A., et al. Sci Adv (2021)	https://doi.org/10.1126/sciadv.abg7607	open	original	apo	P008_056 Fab Heavy chain
	B						close		apo
	C						close		antibody
7OAN	A	3	SARS-CoV-2	Nanobody C5 bound to Spike	Huo, J., et al. Nat Commun (2021)	https://doi.org/10.1038/s41467-021-25480-z	close	original	antibody	immunoglobulin mu heavy chain
	B						close		antibody
	C						close		antibody
7OD3	A	2.8	SARS-CoV-2	SARS CoV-2 Spike protein, Bristol UK Deletion variant, Closed conformation, C3 symmetry	Gupta, K., et al. Nat Commun (2022)	https://doi.org/10.1038/s41467-021-27881-6	close	original	apo
	B						close		apo
	C						close		apo
7ODL	A	3.03	SARS-CoV-2	SARS CoV-2 Spike protein, Bristol UK Deletion variant, Closed conformation, C1 symmetry	Gupta, K., et al. Nat Commun (2022)	https://doi.org/10.1038/s41467-021-27881-6	close	original	apo
	B						close		apo
	C						close		apo
7P40	A	3.5	SARS-CoV-2	P5C3 is a potent fab neutralizer	Fenwick, C., et al. Cell Rep (2021)	https://doi.org/10.1016/j.celrep.2021.109814	open	original	antibody	Variable Light Chain P5C3 (VL)
	E						open		antibody
	G						open		antibody
7P77	B	2.98	SARS-CoV-2	SARS-CoV-2 spike protein in complex with sybody#15 and sybody#68 in a 3up conformation	Walter, J.D., et al. EMBO Rep (2022)	https://doi.org/10.15252/embr.202154199	open	original	antibody	sybody#15
	C						open		antibody
	E						open		antibody
7P78	A	3.32	SARS-CoV-2	SARS-CoV-2 spike protein in complex with sybody#15 and sybody#68 in a 1up/1up-out/1down conformation	Walter, J.D., et al. EMBO Rep (2022)	https://doi.org/10.15252/embr.202154199	close	original	antibody	sybody#15
	C						open		antibody
	E						open		antibody
7P79	A	4	SARS-CoV-2	SARS-CoV-2 spike protein in complex with sybodyb#15 in a 1up/1up-out/1down conformation.	Walter, J.D., et al. EMBO Rep (2022)	https://doi.org/10.15252/embr.202154199	close	original	antibody	sybody#15
	C						open		antibody
	E						open		antibody
7P7A	B	4.76	SARS-CoV-2	SARS-CoV-2 spike protein in complex with sybody#68 in a 2up/1flexible conformation	Walter, J.D., et al. EMBO Rep (2022)	https://doi.org/10.15252/embr.202154199	open	original	antibody	sybody#68
	E						open		antibody
7P7B	A	3.13	SARS-CoV-2	SARS-CoV-2 spike protein in complex with sybody no68 in a 1up/2down conformation	Walter, J.D., et al. EMBO Rep (2022)	https://doi.org/10.15252/embr.202154199	close	original	apo
	B						open		apo
	C						close		apo
7Q0A	A	4.8	SARS-CoV-2/Bat SARS CoV Rp3/2004	SARS-CoV-2 Spike ectodomain with Fab FI3A	Huang, K.A., et al. Theranostics (2022)	https://doi.org/10.7150/thno.65563	close	original	apo	FI3A fab heavy chain
	B						open		antibody
	C						close		apo
7Q1Z	A	3.4	SARS-CoV-2	Structure of formaldehyde cross-linked SARS-CoV-2 S glycoprotein	Sulbaran, G., et al. Cell Rep Med (2022)	https://doi.org/10.1016/j.xcrm.2022.100528	close	original	apo
	B						close		apo
	C						close		apo
7Q6E	A	2.7	SARS-CoV-2	Beta049 fab in complex with SARS-CoV2 beta-Spike glycoprotein, The Beta mAb response underscores the antigenic distance to other SARS-CoV-2 variants	Liu, C., et al. Cell Host Microbe (2022)	https://doi.org/10.1016/j.chom.2021.11.013	close	beta	antibody	Beta-49 heavy chain
	B						close		antibody
	C						close		antibody
7Q9F	A	3.6	SARS-CoV-2	Beta-50 fab in complex with SARS-CoV-2 beta-Spike glycoprotein	Liu, C., et al. Cell Host Microbe (2022)	https://doi.org/10.1016/j.chom.2021.11.013	close	beta	antibody	Beta-50 heavy chain
	B						close		antibody
	C						close		antibody
7Q9G	A	3.3	SARS-CoV-2	COVOX-222 fab in complex with SARS-CoV-2 beta-Spike glycoprotein	Liu, C., et al. Cell Host Microbe (2022)	https://doi.org/10.1016/j.chom.2021.11.013	open	beta	antibody	COVOX-222 heavy chain
	B						open		antibody
	C						close		apo
7Q9I	A	4.9	SARS-CoV-2	Beta-43 fab in complex with SARS-CoV-2 beta-Spike glycoprotein	Liu, C., et al. Cell Host Microbe (2022)	https://doi.org/10.1016/j.chom.2021.11.013	close	beta	antibody	Beta-43 heavy chain
	B						open		antibody
	C						close		antibody
7Q9J	A	4	SARS-CoV-2	Beta-26 fab in complex with SARS-CoV-2 beta-Spike glycoprotein	Liu, C., et al. Cell Host Microbe (2022)	https://doi.org/10.1016/j.chom.2021.11.013	open	beta	antibody	Beta-26 heavy chain
	B						open		antibody
	C						open		antibody
7Q9K	A	4.5	SARS-CoV-2	Beta-32 fab in complex with SARS-CoV-2 beta-Spike glycoprotein	Liu, C., et al. Cell Host Microbe (2022)	https://doi.org/10.1016/j.chom.2021.11.013	open	beta	apo	Beta-32 heavy chain
	B						open		antibody
	C						open		antibody
7Q9M	A	3.7	SARS-CoV-2	Beta-53 fab in complex with SARS-CoV-2 beta-Spike glycoprotein	Liu, C., et al. Cell Host Microbe (2022)	https://doi.org/10.1016/j.chom.2021.11.013	open	beta	antibody	Beta-53 fab heavy chain
	B						close		antibody
	C						close		antibody
7Q9P	A	4.5	SARS-CoV-2	Beta-06 fab in complex with SARS-CoV-2 beta-Spike glycoprotein	Liu, C., et al. Cell Host Microbe (2022)	https://doi.org/10.1016/j.chom.2021.11.013	open	beta	antibody	Beta-06 heavy chain
	B						open		antibody
	C						close		antibody
7QDG	A	3.4	SARS-CoV-2/Tequatrovirus T4	SARS-CoV-2 S protein S:A222V + S:D614G mutant 1-up	Ginex, T., et al. PLoS Pathog (2022)	https://doi.org/10.1371/journal.ppat.1010631	close	original	apo
	B						open		apo
	C						close		apo
7QDH	A	4.2	SARS-CoV-2/Tequatrovirus T4	SARS-CoV-2 S protein S:D614G mutant 1-up	Ginex, T., et al. PLoS Pathog (2022)	https://doi.org/10.1371/journal.ppat.1010631	close	original	apo
	B						open		apo
	C						close		apo
7QO7	A	3.02	SARS-CoV-2	SARS-CoV-2 S Omicron Spike B.1.1.529	Ni, D., et al. bioRxiv (2021)	https://doi.org/10.1101/2021.12.27.474250	close	omicron ba 1	apo
	B						close		apo
	C						open		apo
7QTI	A	3.04	SARS-CoV-2	SARS-CoV-2 S Omicron Spike B.1.1.529 - 3-P2G3 and 1-P5C3 Fabs (Global)	Fenwick, C., et al. Nat Microbiol (2022)	https://doi.org/10.1038/s41564-022-01198-6	open	omicron ba 1	antibody	P2G3 Heavy Chain
	D						close		antibody
	K						close		antibody
7QUR	A	2.27	SARS-CoV-2/Tequatrovirus T4	SARS-CoV-2 Spike with ethylbenzamide-tri-iodo Siallyllactose, C3 symmetry	Buchanan, C.J., et al. Science (2022)	https://doi.org/10.1126/science.abm3125	close	original	apo
	B						close		apo
	C						close		apo
7QUS	A	2.39	SARS-CoV-2/Tequatrovirus T4	SARS-CoV-2 Spike, C3 symmetry	Buchanan, C.J., et al. Science (2022)	https://doi.org/10.1126/science.abm3125	close	original	apo
	B						close		apo
	C						close		apo
7R13	A	3.6	SARS-CoV-2	Alpha Variant SARS-CoV-2 Spike in Closed conformation	Wrobel, A.G., et al. Nat Commun (2022)	https://doi.org/10.1038/s41467-022-28768-w	close	alpha	apo
	B						close		apo
	C						close		apo
7R14	A	3.4	SARS-CoV-2	Alpha Variant SARS-CoV-2 Spike with 1 Erect RBD	Wrobel, A.G., et al. Nat Commun (2022)	https://doi.org/10.1038/s41467-022-28768-w	close	alpha	apo
	B						open		apo
	C						close		apo
7R15	A	4.1	SARS-CoV-2	Alpha Variant SARS-CoV-2 Spike with 2 Erect RBDs	Wrobel, A.G., et al. Nat Commun (2022)	https://doi.org/10.1038/s41467-022-28768-w	open	alpha	apo
	B						open		apo
	C						close		apo
7R16	A	3.5	SARS-CoV-2	Beta Variant SARS-CoV-2 Spike with 1 Erect RBD	Wrobel, A.G., et al. Nat Commun (2022)	https://doi.org/10.1038/s41467-022-28768-w	close	beta	apo
	B						open		apo
	C						close		apo
7R17	A	3.7	SARS-CoV-2	Beta Variant SARS-CoV-2 Spike with 2 Erect RBDs	Wrobel, A.G., et al. Nat Commun (2022)	https://doi.org/10.1038/s41467-022-28768-w	open	beta	apo
	B						open		apo
	C						close		apo
7R18	A	3	SARS-CoV-2	Mink Variant SARS-CoV-2 Spike in Closed conformation	Wrobel, A.G., et al. Nat Commun (2022)	https://doi.org/10.1038/s41467-022-28768-w	close	original	apo
	B						close		apo
	C						close		apo
7R19	A	3.3	SARS-CoV-2	Mink Variant SARS-CoV-2 Spike with 2 Erect RBDs	Wrobel, A.G., et al. Nat Commun (2022)	https://doi.org/10.1038/s41467-022-28768-w	open	original	apo
	B						open		apo
	C						close		apo
7R1A	A	3.9	SARS-CoV-2	Furin Cleaved Alpha Variant SARS-CoV-2 Spike in complex with 3 ACE2	Wrobel, A.G., et al. Nat Commun (2022)	https://doi.org/10.1038/s41467-022-28768-w	open	alpha	receptor (ACE2)	Angiotensin-converting enzyme 2
	B						open		receptor (ACE2)
	C						open		receptor (ACE2)
7R1B	A	2.8	SARS-CoV-2	Mink Variant SARS-CoV-2 Spike with 1 Erect RBD	Wrobel, A.G., et al. Nat Commun (2022)	https://doi.org/10.1038/s41467-022-28768-w	close	original	apo
	B						open		apo
	C						close		apo
7R40	A	2.9	SARS-CoV-2	Structure of the SARS-CoV-2 spike glycoprotein in complex with the 87G7 antibody Fab fragment	Du, W., et al. Sci Immunol (2022)	https://doi.org/10.1126/sciimmunol.abp9312	open	original	antibody	87G7 heavy chain variable region
	B						open		antibody
	C						open		antibody
7R4I	A	3.2	SARS-CoV-2	The SARS-CoV-2 spike in complex with the 2.15 neutralizing nanobody	Casasnovas, J.M., et al. Front Immunol (2022)	https://doi.org/10.3389/fimmu.2022.863831	open	original	antibody	Camel-derived nanobody 2.15
	B						close		antibody
	C						open		apo
7R4Q	A	3.6	SARS-CoV-2	The SARS-CoV-2 spike in complex with the 1.29 neutralizing nanobody	Casasnovas, J.M., et al. Front Immunol (2022)	https://doi.org/10.3389/fimmu.2022.863831	open	original	antibody	Camel-derived nanobody 1.29
	B						close		antibody
	C						open		apo
7R4R	A	3.9	SARS-CoV-2	The SARS-CoV-2 spike in complex with the 1.10 neutralizing nanobody	Casasnovas, J.M., et al. Front Immunol (2022)	https://doi.org/10.3389/fimmu.2022.863831	open	original	apo	Camel-derived nanobody 1.10
	B						close		apo
	C						open		antibody
7R8M	A	3.4	SARS-CoV-2	Structure of the SARS-CoV-2 S 6P trimer in complex with neutralizing antibody C032	Muecksch, F., et al. Immunity (2021)	https://doi.org/10.1016/j.immuni.2021.07.008	open	original	apo	C032 Fab Heavy Chain
	B						close		antibody
	C						close		antibody
7R8N	A	3.55	SARS-CoV-2	Structure of the SARS-CoV-2 S 6P trimer in complex with neutralizing antibody C051	Muecksch, F., et al. Immunity (2021)	https://doi.org/10.1016/j.immuni.2021.07.008	close	original	antibody	C051 Fab Heavy Chain
	B						close		antibody
	E						close		antibody
7R8O	A	3.5	SARS-CoV-2	Structure of the SARS-CoV-2 S 6P trimer in complex with neutralizing antibody C548	Muecksch, F., et al. Immunity (2021)	https://doi.org/10.1016/j.immuni.2021.07.008	close	original	antibody	C548 Fab Heavy Chain
	B						close		antibody
	E						close		antibody
7RA8	A	3.1	SARS-CoV-2	SARS-CoV-2 S glycoprotein in complex with S2X259 Fab	Tortorici, M.A., et al. Nature (2021)	https://doi.org/10.1038/s41586-021-03817-4	open	original	antibody	Heavy chain Fab S2X259 Fab variable domain
	B						open		antibody
	E						open		antibody
7RBV	A	3.6	SARS-CoV-2	SARS-CoV-2 Spike in complex with PVI.V6-14 Fab	Altomare, C.G., et al. mBio (2022)	https://doi.org/10.1128/mbio.03580-21	close	original	antibody	PVI.V6-14 Fab heavy chain, variable region
	B						close		antibody
	C						close		antibody
7RKV	A	3.45	SARS-CoV-2	Structure of the SARS-CoV-2 S 6P trimer in complex with neutralizing antibody C118 (State 1)	Jette, C.A., et al. Cell Rep (2021)	https://doi.org/10.1016/j.celrep.2021.109760	open	original	antibody	C118 Fab Heavy Chain
	B						open		antibody
	C						open		antibody
7RQ6	A	4.18	SARS-CoV-2	Cryo-EM structure of SARS-CoV-2 spike in complex with non-neutralizing NTD-directed CV3-13 Fab isolated from convalescent individual	Beaudoin-Bussieres, G., et al. Cell Rep (2022)	https://doi.org/10.1016/j.celrep.2022.110368	close	original	antibody	CV3-13 Fab heavy chain
	B						close		antibody
	C						close		antibody
7RU1	A	2.8	SARS-CoV-2	SARS-CoV-2-6P-Mut7 S protein (C3 symmetry)	Zhao, F., et al. iScience (2022)	https://doi.org/10.1016/j.isci.2022.104914	close	original	apo
	B						close		apo
	C						close		apo
7RU2	A	3	SARS-CoV-2	SARS-CoV-2-6P-Mut7 S protein (asymmetric)	Zhao, F., et al. iScience (2022)	https://doi.org/10.1016/j.isci.2022.104914	close	original	apo
	B						close		apo
	C						close		apo
7RU3	A	3.3	SARS-CoV-2	CC6.33 IgG in complex with SARS-CoV-2-6P-Mut7 S protein (non-uniform refinement)	Zhao, F., et al. iScience (2022)	https://doi.org/10.1016/j.isci.2022.104914	close	original	antibody	CC6.33 IgG heavy chain Fv
	B						close		antibody
	C						open		apo
7RU5	A	3.6	SARS-CoV-2	CC6.30 fragment antigen binding in complex with SARS-CoV-2-6P-Mut7 S protein (non-uniform refinement)	Zhao, F., et al. iScience (2022)	https://doi.org/10.1016/j.isci.2022.104914	open	original	antibody	CC6.30 Fab heavy chain Fv
	B						open		antibody
	C						close		apo
7RW2	A	3.5	SARS-CoV-2	Cryo-EM structure of NTD-directed neutralizing antibody 5-7 in complex with prefusion SARS-CoV-2 spike glycoprotein	Cerutti, G., et al. Cell Rep (2021)	https://doi.org/10.1016/j.celrep.2021.109928	close	original	antibody	5-7 heavy chain
	B						close		antibody
	C						close		antibody
7S0C	A	3.25	SARS-CoV-2	Structure of the SARS-CoV-2 S 6P trimer in complex with neutralizing antibody N-612-017	Tanaka, S., et al. Cell Rep (2022)	https://doi.org/10.1016/j.celrep.2022.110348	close	original	antibody	N-612-017 Fab Heavy Chain
	B						open		antibody
	C						open		apo
7S0D	A	3.5	SARS-CoV-2	Structure of the SARS-CoV-2 S 6P trimer in complex with neutralizing antibody N-612-014	Tanaka, S., et al. Cell Rep (2022)	https://doi.org/10.1016/j.celrep.2022.110348	open	original	antibody	N-612-014 Fab Heavy Chain
	B						close		antibody
	C						close		antibody
7S6I	A	3.2	SARS-CoV-2	SARS-CoV-2-6P-Mut2 S protein	Torres, J.L., et al. Proc Natl Acad Sci U S A (2022)	https://doi.org/10.1073/pnas.2120976119	close	original	apo
	B						close		apo
	C						close		apo
7S6J	A	3.4	SARS-CoV-2	J08 fragment antigen binding in complex with SARS-CoV-2-6P-Mut2 S protein (conformation 1)	Torres, J.L., et al. Proc Natl Acad Sci U S A (2022)	https://doi.org/10.1073/pnas.2120976119	close	original	antibody	J08 fragment antigen binding heavy chain variable domain
	B						close		antibody
	E						close		antibody
7S6K	A	3.4	SARS-CoV-2	J08 fragment antigen binding in complex with SARS-CoV-2-6P-Mut2 S protein (conformation 2)	Torres, J.L., et al. Proc Natl Acad Sci U S A (2022)	https://doi.org/10.1073/pnas.2120976119	close	original	antibody	J08 fragment antigen binding heavy chain variable domain
	B						close		antibody
	E						close		antibody
7S6L	A	4	SARS-CoV-2	J08 fragment antigen binding in complex with SARS-CoV-2-6P-Mut7 S protein (conformation 3)	Torres, J.L., et al. Proc Natl Acad Sci U S A (2022)	https://doi.org/10.1073/pnas.2120976119	open	original	antibody	J08 fragment antigen binding heavy chain variable domain
	B						close		apo
	C						close		apo
7SBK	A	3.1	SARS-CoV-2	Closed state of pre-fusion SARS-CoV-2 Delta variant spike protein	Zhang, J., et al. Science (2021)	https://doi.org/10.1126/science.abl9463	close	delta	apo
	B						close		apo
	C						close		apo
7SBL	A	3.4	SARS-CoV-2	One RBD-up 1 of pre-fusion SARS-CoV-2 Delta variant spike protein	Zhang, J., et al. Science (2021)	https://doi.org/10.1126/science.abl9463	open	delta	apo
	B						close		apo
	C						close		apo
7SBO	A	4.3	SARS-CoV-2	One RBD-up 2 of pre-fusion SARS-CoV-2 Delta variant spike protein	Zhang, J., et al. Science (2021)	https://doi.org/10.1126/science.abl9463	open	delta	apo
	B						close		apo
	C						close		apo
7SBP	A	3.1	SARS-CoV-2	Closed state of pre-fusion SARS-CoV-2 Kappa variant spike protein	Zhang, J., et al. Science (2021)	https://doi.org/10.1126/science.abl9463	close	kappa	apo
	B						close		apo
	C						close		apo
7SBQ	A	3.7	SARS-CoV-2	One RBD-up 1 of pre-fusion SARS-CoV-2 Kappa variant spike protein	Zhang, J., et al. Science (2021)	https://doi.org/10.1126/science.abl9463	open	kappa	apo
	B						close		apo
	C						close		apo
7SBR	A	4.3	SARS-CoV-2	One RBD-up 2 of pre-fusion SARS-CoV-2 Kappa variant spike protein	Zhang, J., et al. Science (2021)	https://doi.org/10.1126/science.abl9463	open	kappa	apo
	B						close		apo
	C						close		apo
7SBS	A	3.8	SARS-CoV-2	One RBD-up 1 of pre-fusion SARS-CoV-2 Gamma variant spike protein	Zhang, J., et al. Science (2021)	https://doi.org/10.1126/science.abl9463	open	gamma	apo
	B						close		apo
	C						close		apo
7SBT	A	4.4	SARS-CoV-2	One RBD-up 2 of pre-fusion SARS-CoV-2 Gamma variant spike protein	Zhang, J., et al. Science (2021)	https://doi.org/10.1126/science.abl9463	open	gamma	apo
	B						close		apo
	C						close		apo
7SC1	A	3.2	SARS-CoV-2	Structure of the SARS-CoV-2 S 6P trimer in complex with the human neutralizing antibody Fab fragment, R40-1G8	Vanshylla, K., et al. Cell Host Microbe (2022)	https://doi.org/10.1016/j.chom.2021.12.010	open	original	antibody	R40-1G8 Fab heavy chain
	B						open		antibody
	C						open		antibody
7SN3	A	3.1	SARS-CoV-2	Structure of human SARS-CoV-2 spike glycoprotein trimer bound by neutralizing antibody C1C-A3 Fab (variable region)	Nabel, K.G., et al. Science (2022)	https://doi.org/10.1126/science.abl6251	open	original	antibody	neutralizing antibody C1C-A3 heavy chain variable region
	B						open		antibody
	C						open		antibody
7SO9	A	2.4	SARS-CoV-2	SARS-CoV-2 S B.1.617.2 delta variant + S2M11 + S2L20 Global Refinement	McCallum, M., et al. Science (2021)	https://doi.org/10.1126/science.abl8506	close	delta	antibody	S2L20 Fab light chain
	F						close		antibody
	K						close		antibody
7SOB	A	2.4	SARS-CoV-2	SARS-CoV-2 S B.1.617.1 kappa variant + S309 + S2L20 Global Refinement	McCallum, M., et al. Science (2021)	https://doi.org/10.1126/science.abl8506	close	kappa	antibody	S2L20 Fab heavy chain
	D						close		antibody
	K						close		antibody
7SOE	A	2.8	SARS-CoV-2	SARS-CoV-2 S B.1.617.1 kappa variant + S2X303 Global Refinement	McCallum, M., et al. Science (2021)	https://doi.org/10.1126/science.abl8506	close	kappa	antibody	S2X303 Fab heavy chain
	C						close		antibody
	F						close		antibody
7SWX	A	3.13	SARS-CoV-2	SARS-CoV-2 Spike in complex with neutralizing Fab SARS2-57 (three down conformation)	Adams, L.J., et al. To be published		close	original	antibody	SARS2-57 Fv heavy chain
	B						close		apo
	C						close		apo
7SXR	A	3	SARS-CoV-2	Cryo-EM structure of the SARS-CoV-2 D614G mutant spike protein ectodomain	Mannar, D., et al. Cell Rep (2021)	https://doi.org/10.1016/j.celrep.2021.110156	open	original	apo
	B						close		apo
	C						close		apo
7SXS	A	2.64	SARS-CoV-2	Cryo-EM structure of the SARS-CoV-2 D614G,L452R mutant spike protein ectodomain	Mannar, D., et al. Cell Rep (2021)	https://doi.org/10.1016/j.celrep.2021.110156	open	original	apo
	B						close		apo
	C						close		apo
7SXT	A	2.31	SARS-CoV-2	Cryo-EM structure of the SARS-CoV-2 D614G,N501Y mutant spike protein ectodomain	Mannar, D., et al. Cell Rep (2021)	https://doi.org/10.1016/j.celrep.2021.110156	open	original	apo
	B						close		apo
	C						close		apo
7SXU	A	3	SARS-CoV-2	Cryo-EM structure of the SARS-CoV-2 D614G,N501Y,E484K mutant spike protein ectodomain	Mannar, D., et al. Cell Rep (2021)	https://doi.org/10.1016/j.celrep.2021.110156	open	original	apo
	B						close		apo
	C						close		apo
7SXV	A	2.79	SARS-CoV-2	Cryo-EM structure of the SARS-CoV-2 D614G,N501Y,E484K,K417N mutant spike protein ectodomain	Mannar, D., et al. Cell Rep (2021)	https://doi.org/10.1016/j.celrep.2021.110156	open	original	apo
	B						close		apo
	C						close		apo
7SXW	A	2.85	SARS-CoV-2	Cryo-EM structure of the SARS-CoV-2 D614G,N501Y,E484K,K417T mutant spike protein ectodomain	Mannar, D., et al. Cell Rep (2021)	https://doi.org/10.1016/j.celrep.2021.110156	open	original	apo
	B						close		apo
	C						close		apo
7SXX	B	2.66	SARS-CoV-2	Cryo-EM structure of the SARS-CoV-2 D614G mutant spike protein ectodomain bound to human ACE2 ectodomain (global refinement)	Mannar, D., et al. Cell Rep (2021)	https://doi.org/10.1016/j.celrep.2021.110156	open	original	receptor (ACE2)	Processed angiotensin-converting enzyme 2
7SXZ	B	2.61	SARS-CoV-2	Cryo-EM structure of the SARS-CoV-2 D614G,L452R mutant spike protein ectodomain bound to human ACE2 ectodomain (global refinement)	Mannar, D., et al. Cell Rep (2021)	https://doi.org/10.1016/j.celrep.2021.110156	open	original	receptor (ACE2)	Processed angiotensin-converting enzyme 2
	C						close		apo
7SY1	B	2.83	SARS-CoV-2	Cryo-EM structure of the SARS-CoV-2 D614G,N501Y mutant spike protein ectodomain bound to human ACE2 ectodomain (global refinement)	Mannar, D., et al. Cell Rep (2021)	https://doi.org/10.1016/j.celrep.2021.110156	open	original	receptor (ACE2)	Processed angiotensin-converting enzyme 2
	C						close		apo
7SY3	B	2.95	SARS-CoV-2	Cryo-EM structure of the SARS-CoV-2 D614G,N501Y,E484K mutant spike protein ectodomain bound to human ACE2 ectodomain (global refinement)	Mannar, D., et al. Cell Rep (2021)	https://doi.org/10.1016/j.celrep.2021.110156	open	original	receptor (ACE2)	Processed angiotensin-converting enzyme 2
7SY5	A	2.59	SARS-CoV-2	Cryo-EM structure of the SARS-CoV-2 D614G,N501Y,E484K,K417N mutant spike protein ectodomain bound to human ACE2 ectodomain (global refinement)	Mannar, D., et al. Cell Rep (2021)	https://doi.org/10.1016/j.celrep.2021.110156	open	original	receptor (ACE2)	Processed angiotensin-converting enzyme 2
	B						open		receptor (ACE2)
	C						open		receptor (ACE2)
7SY7	B	2.81	SARS-CoV-2	Cryo-EM structure of the SARS-CoV-2 D614G,N501Y,E484K,K417T mutant spike protein ectodomain bound to human ACE2 ectodomain (global refinement)	Mannar, D., et al. Cell Rep (2021)	https://doi.org/10.1016/j.celrep.2021.110156	open	original	receptor (ACE2)	Processed angiotensin-converting enzyme 2
	C						close		apo
7T3M	A	3	SARS-CoV-2	SARS-CoV-2 S (Spike Glycoprotein) D614G with Three (3) RBDs Up, Bound to Antibody 2-7 scFv, composite map	Chang, M.R., et al. Nat Commun (2022)	https://doi.org/10.1038/s41467-022-33030-4	open	original	antibody	Antibody 2-7 scFv
	C						open		antibody
	G						open		antibody
7T5O	C	3.39	SARS-CoV-2 *	VFLIP Spike Trimer with GAR03	Rouet, R., et al. Nat Commun (2023)	https://doi.org/10.1038/s41467-023-36295-5	close	original	antibody	GAR03 Fab heavy chain
7T67	A	3	SARS-CoV-2	SARS-CoV-2 S (Spike Glycoprotein) D614G with One(1) RBD Up	Chang, M.R., et al. Nat Commun (2022)	https://doi.org/10.1038/s41467-022-33030-4	open	original	apo
	C						close		apo
	G						close		apo
7T9J	C	2.79	SARS-CoV-2	Cryo-EM structure of the SARS-CoV-2 Omicron spike protein	Mannar, D., et al. Science (2022)	https://doi.org/10.1126/science.abn7760	close	omicron ba 1	apo
7T9K	A	2.45	SARS-CoV-2	Cryo-EM structure of SARS-CoV-2 Omicron spike protein in complex with human ACE2	Mannar, D., et al. Science (2022)	https://doi.org/10.1126/science.abn7760	open	omicron ba 1	receptor (ACE2)	Processed angiotensin-converting enzyme 2
	B						open		receptor (ACE2)
7TAT	A	3.2	SARS-CoV-2	SARS-CoV-2 spike in complex with the S2K146 neutralizing antibody Fab fragment (two receptor-binding domains open)	Park, Y.J., et al. Science (2022)	https://doi.org/10.1126/science.abm8143	close	original	antibody	S2K146 Fab heavy chain
	B						open		antibody
	C						open		antibody
7TB4	A	3.29	SARS-CoV-2	Cryo-EM structure of the spike of SARS-CoV-2 Omicron variant of concern	Wang, L., et al. bioRxiv (2021)	https://doi.org/10.1101/2021.02.25.432969	close	omicron ba 1	apo
	B						close		apo
	C						open		apo
7TB8	A	2.83	SARS-CoV-2	Cryo-EM structure of SARS-CoV-2 spike in complex with antibodies B1-182.1 and A19-61.1	Zhou, T., et al. Science (2022)	https://doi.org/10.1126/science.abn8897	open	original	antibody	The heavy chain of SARS-CoV-2 antibody A19-61.1
	B						close		antibody
	C						open		antibody
7TCA	A	3.85	SARS-CoV-2	Cryo-EM structure of SARS-CoV-2 Omicron spike in complex with antibody A19-46.1	Zhou, T., et al. Science (2022)	https://doi.org/10.1126/science.abn8897	close	omicron ba 1	apo	Heavy chain of antibody A19-46.1
	B						open		antibody
	C						open		antibody
7TCC	A	3.86	SARS-CoV-2	Cryo-EM structure of SARS-CoV-2 Omicron spike in complex with antibodies A19-46.1 and B1-182.1	Zhou, T., et al. Science (2022)	https://doi.org/10.1126/science.abn8897	open	omicron ba 1	antibody	Heavy chain of antibody A19-46.1
	B						open		antibody
	C						open		antibody
7TEI	A	3.4	SARS-CoV-2	SARS-CoV-2 Omicron 1-RBD up Spike Protein Trimer without the P986-P987 stabilizing mutations (S-GSAS-Omicron)	Gobeil, S.M., et al. Mol Cell (2022)	https://doi.org/10.1016/j.molcel.2022.03.028	close	omicron ba 1	apo
	B						open		apo
	C						close		apo
7TEX	B	3.27	SARS-CoV-2	Cryo-EM structure of SARS-CoV-2 Delta (B.1.617.2) spike protein in complex with human ACE2	Saville, J.W., et al. Nat Commun (2022)	https://doi.org/10.1038/s41467-022-28324-6	open	delta	receptor (ACE2)	Processed angiotensin-converting enzyme 2
7TEY	C	2.25	SARS-CoV-2	Cryo-EM structure of SARS-CoV-2 Delta (B.1.617.2) spike protein	Saville, J.W., et al. Nat Commun (2022)	https://doi.org/10.1038/s41467-022-28324-6	close	delta	apo
7TF0	B	3.02	SARS-CoV-2	Cryo-EM structure of SARS-CoV-2 Kappa (B.1.617.1) spike protein in complex with human ACE2	Saville, J.W., et al. Nat Commun (2022)	https://doi.org/10.1038/s41467-022-28324-6	open	kappa	receptor (ACE2)	Processed angiotensin-converting enzyme 2
7TF2	A	3.62	SARS-CoV-2	Cryo-EM structure of SARS-CoV-2 Kappa (B.1.617.1) Q484I spike protein	Saville, J.W., et al. Nat Commun (2022)	https://doi.org/10.1038/s41467-022-28324-6	close	kappa	apo
	B						close		apo
	C						close		apo
	D						close		apo
	E						close		apo
	F						close		apo
7TF3	C	2.25	SARS-CoV-2	Cryo-EM structure of SARS-CoV-2 Kappa (B.1.617.1) Q484A spike protein	Saville, J.W., et al. Nat Commun (2022)	https://doi.org/10.1038/s41467-022-28324-6	close	kappa	apo
7TF5	A	3.16	SARS-CoV-2	Cryo-EM structure of SARS-CoV-2 Kappa (B.1.617.1) spike protein	Saville, J.W., et al. Nat Commun (2022)	https://doi.org/10.1038/s41467-022-28324-6	close	kappa	apo
	B						close		apo
	C						close		apo
	D						close		apo
	E						close		apo
	F						close		apo
7TF8	A	3.36	SARS-CoV-2	SARS-CoV-2 Omicron 3-RBD down Spike Protein Trimer without the P986-P987 stabilizing mutations (S-GSAS-Omicron)	Gobeil, S.M., et al. Mol Cell (2022)	https://doi.org/10.1016/j.molcel.2022.03.028	close	omicron ba 1	apo
	B						close		apo
	C						close		apo
7TGE	A	3.68	SARS-CoV-2	SARS-CoV-2 Omicron 1-RBD down Spike Protein Trimer without the P986-P987 stabilizing mutations (S-GSAS-Omicron)	Gobeil, S.M., et al. Mol Cell (2022)	https://doi.org/10.1016/j.molcel.2022.03.028	close	omicron ba 1	apo
7TGW	A	3	SARS-CoV-2	Omicron spike at 3.0 A (open form)	Ye, G., et al. Nat Commun (2022)	https://doi.org/10.1038/s41467-022-28882-9	open	omicron ba 1	apo
	B						close		apo
	C						close		apo
7TGX	A	3.2	SARS-CoV-2	Prototypic SARS-CoV-2 G614 spike (open form)	Ye, G., et al. Nat Commun (2022)	https://doi.org/10.1038/s41467-022-28882-9	open	original	apo
	B						close		apo
	C						close		apo
7TGY	A	3	SARS-CoV-2	Prototypic SARS-CoV-2 G614 spike (closed form)	Ye, G., et al. Nat Commun (2022)	https://doi.org/10.1038/s41467-022-28882-9	close	original	apo
	B						close		apo
	C						close		apo
7THK	B	3.11	SARS-CoV-2	Cryo-EM structure of prefusion SARS-CoV-2 spike omicron B.1.1.529 variant	Cerutti, G., et al. Cell Rep (2022)	https://doi.org/10.1016/j.celrep.2022.110428	close	omicron ba 1	apo
	C						close		apo
7THT	C	3.42	SARS-CoV-2	CryoEM structure of SARS-CoV-2 S protein in complex with Receptor Binding Domain antibody DH1042	Gobeil, S.M., et al. Mol Cell (2022)	https://doi.org/10.1016/j.molcel.2022.03.028	close	original	antibody	DH1042 heavy chain
	S						close		antibody
	V						open		antibody
7TL1	A	3.5	SARS-CoV-2	SARS-CoV-2 Omicron 3-RBD down Spike Protein Trimer without the P986-P987 stabilizing mutations (S-GSAS-Omicron)	Gobeil, S.M., et al. Mol Cell (2022)	https://doi.org/10.1016/j.molcel.2022.03.028	close	omicron ba 1	apo
	B						close		apo
	C						close		apo
7TL9	A	3.5	SARS-CoV-2	SARS-CoV-2 Omicron 1-RBD up Spike Protein Trimer without the P986-P987 stabilizing mutations (S-GSAS-Omicron)	Gobeil, S.M., et al. Mol Cell (2022)	https://doi.org/10.1016/j.molcel.2022.03.028	close	omicron ba 1	apo
	B						open		apo
	C						close		apo
7TLA	A	3.13	SARS-CoV-2	Down-state locked rS2d SARS-CoV-2 spike ectodomain in the RBD-down conformation, State 1	Gobeil, S.M., et al. Mol Cell (2022)	https://doi.org/10.1016/j.molcel.2022.03.028	close	original	apo
	B						close		apo
	C						close		apo
7TLB	A	3.06	SARS-CoV-2	Down-state locked rS2d SARS-CoV-2 spike ectodomain in the RBD-down conformation, State 2	Gobeil, S.M., et al. Mol Cell (2022)	https://doi.org/10.1016/j.molcel.2022.03.028	close	original	apo
	B						close		apo
	C						close		apo
7TLC	A	2.83	SARS-CoV-2	Down-state locked, S2 stabilized rS2d-HexaPro SARS-CoV-2 spike ectodomain in the RBD-down conformation, State 1	Gobeil, S.M., et al. Mol Cell (2022)	https://doi.org/10.1016/j.molcel.2022.03.028	close	original	apo
	B						close		apo
	C						close		apo
7TLD	A	2.89	SARS-CoV-2	Down-state locked, S2 stabilized rS2d-HexaPro SARS-CoV-2 spike ectodomain in the RBD-down conformation, State 2	Gobeil, S.M., et al. Mol Cell (2022)	https://doi.org/10.1016/j.molcel.2022.03.028	close	original	apo
	B						close		apo
	C						close		apo
7TM0	A	3.1	SARS-CoV-2	SARS-CoV-2 S B.1.1.529 Omicron variant + S309 + S2L20 Global Refinement	McCallum, M., et al. Science (2022)	https://doi.org/10.1126/science.abn8652	close	omicron ba 1	antibody	S2L20 Fab light chain
	B						open		antibody
	C						close		antibody
7TNW	A	3.1	SARS-CoV-2	Structural and functional impact by SARS-CoV-2 Omicron spike mutations	Zhang, J., et al. Cell Rep (2022)	https://doi.org/10.1016/j.celrep.2022.110729	close	omicron ba 1	apo
	B						close		apo
	C						close		apo
7TO4	A	3.4	SARS-CoV-2	Structural and functional impact by SARS-CoV-2 Omicron spike mutations	Zhang, J., et al. Cell Rep (2022)	https://doi.org/10.1016/j.celrep.2022.110729	open	omicron ba 1	apo
	B						close		apo
	C						close		apo
7TOU	A	3.24	SARS-CoV-2	Delta (B.1.617.2) SARS-CoV-2 variant spike protein (S-GSAS-Delta) in the 3-RBD-down conformation; consensus state D1	Gobeil, S.M., et al. Mol Cell (2022)	https://doi.org/10.1016/j.molcel.2022.03.028	close	delta	apo
	B						close		apo
	C						close		apo
7TOV	A	3.16	SARS-CoV-2	Delta (B.1.617.2) SARS-CoV-2 variant spike protein (S-GSAS-Delta) in the 1-RBD-up conformation; consensus state D2	Gobeil, S.M., et al. Mol Cell (2022)	https://doi.org/10.1016/j.molcel.2022.03.028	close	delta	apo
	B						open		apo
	C						close		apo
7TOX	A	3.62	SARS-CoV-2	Delta (B.1.617.2) SARS-CoV-2 variant spike protein (S-GSAS-Delta) in the 3-RBD-down conformation; Subclassification D5 state	Gobeil, S.M., et al. Mol Cell (2022)	https://doi.org/10.1016/j.molcel.2022.03.028	close	delta	apo
	B						close		apo
	C						close		apo
7TOY	A	3.53	SARS-CoV-2	Delta (B.1.617.2) SARS-CoV-2 variant spike protein (S-GSAS-Delta) in the 3-RBD-down conformation; Subclassification D6 state	Gobeil, S.M., et al. Mol Cell (2022)	https://doi.org/10.1016/j.molcel.2022.03.028	close	delta	apo
	B						close		apo
	C						close		apo
7TOZ	A	4.07	SARS-CoV-2	Delta (B.1.617.2) SARS-CoV-2 variant spike protein (S-GSAS-Delta) in the 3-RBD-down conformation; Subclassification D7 state	Gobeil, S.M., et al. Mol Cell (2022)	https://doi.org/10.1016/j.molcel.2022.03.028	close	delta	apo
	B						close		apo
	C						close		apo
7TP0	A	3.57	SARS-CoV-2	Delta (B.1.617.2) SARS-CoV-2 variant spike protein (S-GSAS-Delta) in the 3-RBD-down conformation; Subclassification D8 state	Gobeil, S.M., et al. Mol Cell (2022)	https://doi.org/10.1016/j.molcel.2022.03.028	close	delta	apo
	B						close		apo
	C						close		apo
7TP1	A	3.81	SARS-CoV-2	Delta (B.1.617.2) SARS-CoV-2 variant spike protein (S-GSAS-Delta) in the 3-RBD-down conformation; Subclassification D9 state	Gobeil, S.M., et al. Mol Cell (2022)	https://doi.org/10.1016/j.molcel.2022.03.028	close	delta	apo
	B						close		apo
	C						close		apo
7TP2	A	3.72	SARS-CoV-2	Delta (B.1.617.2) SARS-CoV-2 variant spike protein (S-GSAS-Delta) in the 3-RBD-down conformation; Subclassification D10 state	Gobeil, S.M., et al. Mol Cell (2022)	https://doi.org/10.1016/j.molcel.2022.03.028	close	delta	apo
	B						close		apo
	C						close		apo
7TP7	A	3.48	SARS-CoV-2	Delta (B.1.617.2) SARS-CoV-2 variant spike protein (S-GSAS-Delta) in the 1-RBD-up conformation; Subclassification D11 state	Gobeil, S.M., et al. Mol Cell (2022)	https://doi.org/10.1016/j.molcel.2022.03.028	close	delta	apo
	B						open		apo
	C						close		apo
7TP8	A	3.4	SARS-CoV-2	Delta (B.1.617.2) SARS-CoV-2 variant spike protein (S-GSAS-Delta) in the 1-RBD-up conformation; Subclassification D12 state	Gobeil, S.M., et al. Mol Cell (2022)	https://doi.org/10.1016/j.molcel.2022.03.028	close	delta	apo
	B						open		apo
	C						close		apo
7TP9	A	3.48	SARS-CoV-2	Delta (B.1.617.2) SARS-CoV-2 variant spike protein (S-GSAS-Delta) in the 1-RBD-up conformation; Subclassification D13 state	Gobeil, S.M., et al. Mol Cell (2022)	https://doi.org/10.1016/j.molcel.2022.03.028	close	delta	apo
	B						open		apo
	C						close		apo
7TPA	A	3.6	SARS-CoV-2	Delta (B.1.617.2) SARS-CoV-2 variant spike protein (S-GSAS-Delta) in the 1-RBD-up conformation; Subclassification D14 state	Gobeil, S.M., et al. Mol Cell (2022)	https://doi.org/10.1016/j.molcel.2022.03.028	close	delta	apo
	B						open		apo
	C						close		apo
7TPC	A	3.91	SARS-CoV-2	Delta (B.1.617.2) SARS-CoV-2 variant spike protein (S-GSAS-Delta) in the 1-RBD-up conformation; Subclassification D15 state	Gobeil, S.M., et al. Mol Cell (2022)	https://doi.org/10.1016/j.molcel.2022.03.028	close	delta	apo
	B						open		apo
	C						close		apo
7TPE	A	4	SARS-CoV-2	Delta (B.1.617.2) SARS-CoV-2 variant spike protein (S-GSAS-Delta) in the 1-RBD-up conformation; Subclassification D16 state	Gobeil, S.M., et al. Mol Cell (2022)	https://doi.org/10.1016/j.molcel.2022.03.028	close	delta	apo
	B						open		apo
	C						close		apo
7TPF	A	3.4	SARS-CoV-2	Delta (B.1.617.2) SARS-CoV-2 variant spike protein (S-GSAS-Delta) in the 1-RBD-up conformation; Subclassification D17 state	Gobeil, S.M., et al. Mol Cell (2022)	https://doi.org/10.1016/j.molcel.2022.03.028	close	delta	apo
	B						open		apo
	C						close		apo
7TPH	A	3.58	SARS-CoV-2	Delta (B.1.617.2) SARS-CoV-2 variant spike protein (S-GSAS-Delta) in the 2-RBD-up conformation - D3	Gobeil, S.M., et al. Mol Cell (2022)	https://doi.org/10.1016/j.molcel.2022.03.028	open	delta	apo
	B						open		apo
	C						close		apo
7TPI	A	2.3	SARS-CoV-2	SARS-CoV-2 E406W mutant Spike ectodomain	Addetia, A., et al. To be published		close	original	apo
	B						close		apo
	C						close		apo
7TPL	B	3.87	SARS-CoV-2	Delta (B.1.617.2) SARS-CoV-2 variant spike protein (S-GSAS-Delta) in the M1 conformation, D4	Gobeil, S.M., et al. Mol Cell (2022)	https://doi.org/10.1016/j.molcel.2022.03.028	close	delta	apo
	C						close		apo
7TPR	A	2.39	SARS-CoV-2	Camel nanobodies 7A3 and 8A2 broadly neutralize SARS-CoV-2 variants	Hong, J., et al. bioRxiv (2021)	https://doi.org/10.1101/2021.10.27.465996	close	original	antibody	Nanobody 7A3
	B						open		antibody
	C						open		antibody
7TYZ	A	3.51	SARS-CoV-2	Cryo-EM structure of SARS-CoV-2 spike in complex with FSR22, an anti-SARS-CoV-2 DARPin	Chonira, V., et al. Nat Chem Biol (2023)	https://doi.org/10.1038/s41589-022-01193-2	open	original	receptor	DARPin FSR22
	C						open		receptor
	E						open		receptor
7U0P	A	3.76	SARS-CoV-2	SARS-Cov2 S protein structure in complex with neutralizing monoclonal antibody 002-S21F2	Kumar, S., et al. Sci Adv (2022)	https://doi.org/10.1126/sciadv.add2032	close	original	apo	mAb 002-S21F2 Heavy chain
	B						close		antibody
	C						close		antibody
7U0Q	A	3.86	SARS-CoV-2	SARS-Cov2 S protein structure in complex with neutralizing monoclonal antibody 002-02	Patel, A., et al. Structure (2023)	https://doi.org/10.1016/j.str.2023.04.010	open	original	antibody	mAb 002-02 light chain
	B						close		apo
	C						open		antibody
7U0X	A	3.82	SARS-CoV-2	SARS-Cov2 S protein structure in complex with neutralizing monoclonal antibody 002-13	Patel, A., et al. Structure (2023)	https://doi.org/10.1016/j.str.2023.04.010	open	original	antibody	mAb 002-13 heavy chain
	B						open		antibody
	C						open		antibody
7UAP	A	2.8	SARS-CoV-2	Structure of the SARS-CoV-2 S 6P trimer in complex with the neutralizing antibody Fab fragment, C1520	Wang, Z., et al. Immunity (2022)	https://doi.org/10.1016/j.immuni.2022.04.003	close	original	antibody	C1520 Fab Heavy Chain
	B						close		antibody
	C						close		antibody
7UAR	A	3.5	SARS-CoV-2	Structure of the SARS-CoV-2 S 6P trimer in complex with the neutralizing antibody Fab fragment, C1717	Wang, Z., et al. Immunity (2022)	https://doi.org/10.1016/j.immuni.2022.04.003	open	original	antibody	C1717 Fab Heavy Chain
	B						close		antibody
	C						close		antibody
7UB0	A	3.31	SARS-CoV-2	SARS-CoV-2 Omicron-BA.2 3-RBD down Spike Protein Trimer without the P986-P987 stabilizing mutations (S-GSAS-Omicron-BA.2)	Stalls, V., et al. Cell Rep (2022)	https://doi.org/10.1016/j.celrep.2022.111009	close	omicron ba 2	apo
	B						close		apo
	C						close		apo
7UB5	A	3.35	SARS-CoV-2	SARS-CoV-2 Omicron-BA.2 3-RBD down Spike Protein Trimer without the P986-P987 stabilizing mutations (S-GSAS-Omicron-BA.2)	Stalls, V., et al. Cell Rep (2022)	https://doi.org/10.1016/j.celrep.2022.111009	close	omicron ba 2	apo
	B						close		apo
	C						close		apo
7UB6	A	3.52	SARS-CoV-2	SARS-CoV-2 Omicron-BA.2 3-RBD down Spike Protein Trimer without the P986-P987 stabilizing mutations (S-GSAS-Omicron-BA.2)	Stalls, V., et al. Cell Rep (2022)	https://doi.org/10.1016/j.celrep.2022.111009	close	omicron ba 2	apo
	B						close		apo
	C						close		apo
7UHC	A	3.1	SARS-CoV-2	SARS-CoV-2 spike in complex with AHB2-2GS-SB175	Hunt, A.C., et al. Sci Transl Med (2022)	https://doi.org/10.1126/scitranslmed.abn1252	open	original	receptor	Multivalent miniprotein inhibitor AHB2-2GS-SB175
	B						open		receptor
	D						open		receptor
7UKL	A	3.09	SARS-CoV-2	Cryo-EM structure of Antibody 12-16 in complex with prefusion SARS-CoV-2 Spike glycoprotein	Liu, L., et al. Immunity (2023)	https://doi.org/10.1016/j.immuni.2023.09.003	close	original	antibody	12-16 Fab Heavy Chain
	B						close		antibody
	C						close		antibody
7UKM	A	3.03	SARS-CoV-2	Cryo-EM structure of Antibody 12-19 in complex with prefusion SARS-CoV-2 Spike glycoprotein	Casner, R.G. To be published		close	original	antibody	12-19 Fab Heavy Chain
	B						close		antibody
	C						close		antibody
7UOW	A	4.4	SARS-CoV-2 *	SARS-Cov2 S protein structure in complex with neutralizing monoclonal antibody 034_32	Patel, A., et al. Structure (2023)	https://doi.org/10.1016/j.str.2023.04.010	open	original	antibody	Monoclonal antibody 034_32 heavy chain
	B						close		apo
	C						open		antibody
7UPL	A	4.1	SARS-CoV-2	SARS-Cov2 Omicron varient S protein structure in complex with neutralizing monoclonal antibody 002-S21F2	Kumar, S., et al. Sci Adv (2022)	https://doi.org/10.1126/sciadv.add2032	close	omicron ba 1	antibody	mAb 002-S21F2 heavy chain
	B						close		antibody
	C						close		apo
7UPW	A	2.7	SARS-CoV-2 *	Three RBD-down state of SARS-CoV-2 D614G spike in complex with the SP1-77 neutralizing antibody Fab fragment	Luo, S., et al. Sci Immunol (2022)	https://doi.org/10.1126/sciimmunol.add5446	close	original	antibody	SP1-77 Fab heavy chain
	B						close		antibody
	C						close		antibody
7UPY	A	3.1	SARS-CoV-2 *	An antibody from single human VH-rearranging mouse neutralizes all SARS-CoV-2 variants through BA.5 by inhibiting membrane fusion	Luo, S., et al. Sci Immunol (2022)	https://doi.org/10.1126/sciimmunol.add5446	open	original	antibody	SP1-77 Fab heavy chain
	B						close		antibody
	C						close		antibody
7UZ4	A	3.1	SARS-CoV-2	Structure of the SARS-CoV-2 S 6P trimer in complex with the mouse antibody Fab fragment, M8a-3	Fan, C., et al. Immunity (2022)	https://doi.org/10.1016/j.immuni.2022.10.019	open	original	antibody	M8a-3 Fab heavy chain
	B						open		antibody
	C						open		antibody
7UZ5	A	3.2	SARS-CoV-2	Structure of the SARS-CoV-2 S 6P trimer in complex with the mouse antibody Fab fragment, M8a-6	Fan, C., et al. Immunity (2022)	https://doi.org/10.1016/j.immuni.2022.10.019	open	original	antibody	M8a-6 Fab heavy chain
	B						open		apo
	C						open		apo
7UZ6	A	2.8	SARS-CoV-2	Structure of the SARS-CoV-2 S 6P trimer in complex with the mouse antibody Fab fragment, M8a-28	Fan, C., et al. Immunity (2022)	https://doi.org/10.1016/j.immuni.2022.10.019	close	original	antibody	M8a-28 Fab heavy chain
	B						close		antibody
	C						close		antibody
7UZ7	A	2.9	SARS-CoV-2	Structure of the SARS-CoV-2 S 6P trimer in complex with the mouse antibody Fab fragment, M8a-31	Fan, C., et al. Immunity (2022)	https://doi.org/10.1016/j.immuni.2022.10.019	open	original	antibody	M8a-31 Fab heavy chain
	B						open		antibody
	C						open		antibody
7UZ8	A	3.1	SARS-CoV-2	Structure of the SARS-CoV-2 Omicron BA.1 S 6P trimer in complex with the mouse antibody Fab fragment, M8a-31	Fan, C., et al. Immunity (2022)	https://doi.org/10.1016/j.immuni.2022.10.019	open	omicron ba 1	antibody	M8a-31 Fab heavy chain
	B						open		antibody
	C						open		antibody
7UZ9	A	3.5	SARS-CoV-2	Structure of the SARS-CoV-2 S 6P trimer in complex with the mouse antibody Fab fragment, M8a-34	Fan, C., et al. Immunity (2022)	https://doi.org/10.1016/j.immuni.2022.10.019	open	original	antibody	M8a-34 Fab heavy chain
	B						open		antibody
	C						open		antibody
7UZA	A	3.1	SARS-CoV-2	Structure of the SARS-CoV-2 S 6P trimer in complex with the mouse antibody Fab fragment, HSW-1	Fan, C., et al. Immunity (2022)	https://doi.org/10.1016/j.immuni.2022.10.019	open	original	antibody	HSW-1 Fab heavy chain
	B						close		antibody
	C						open		apo
7V20	A	2.86	SARS-CoV-2	CryoEM structure of del68-76/del679-688 prefusion-stabilized spike	Du, S., et al. To be published		open	original	apo
	B						close		apo
	C						close		apo
7V23	A	2.96	SARS-CoV-2	CryoEM structure of del68-76/del679-688 prefusion-stabilized spike in complex with the Fab of N12-9	Du, S., et al. To be published		open	original	antibody	the heavy chain of N12-9 Fab
	B						close		antibody
	C						close		antibody
7V26	A	3.85	SARS-CoV-2	XG005-bound SARS-CoV-2 S	Liu, Z., et al. Protein Cell (2022)	https://doi.org/10.1007/s13238-021-00871-6	close	original	antibody	XG005 Heavy chain
	C						open		antibody
	E						open		antibody
7V2A	A	3.4	SARS-CoV-2	SARS-CoV-2 Spike trimer in complex with XG014 Fab	Liu, Z., et al. Protein Cell (2022)	https://doi.org/10.1007/s13238-021-00871-6	close	original	antibody	The light chain of XG014 Fab
	B						close		antibody
	C						close		antibody
7V76	A	3.2	SARS-CoV-2	Cryo-EM structure of SARS-CoV-2 S-Beta variant (B.1.351), uncleavable form, one RBD-up conformation	Yang, T.J., et al. To be published		open	beta	apo
	B						close		apo
	C						close		apo
7V77	A	3.3	SARS-CoV-2	Cryo-EM structure of SARS-CoV-2 S-Beta variant (B.1.351), uncleavable form, two RBD-up conformation	Yang, T.J., et al. To be published		open	beta	apo
	B						close		apo
	C						open		apo
7V78	A	3.4	SARS-CoV-2	Cryo-EM structure of SARS-CoV-2 S-Gamma variant (P.1), one RBD-up conformation 1	Yang, T.J., et al. To be published		open	gamma	apo
	B						close		apo
	C						close		apo
7V79	A	3.3	SARS-CoV-2	Cryo-EM structure of SARS-CoV-2 S-Gamma variant (P.1), one RBD-up conformation 2	Yang, T.J., et al. To be published		open	gamma	apo
	B						close		apo
	C						close		apo
7V7A	A	3.4	SARS-CoV-2	Cryo-EM structure of SARS-CoV-2 S-Gamma variant (P.1), two RBD-up conformation	Yang, T.J., et al. To be published		open	gamma	apo
	B						open		apo
	C						close		apo
7V7D	A	3	SARS-CoV-2	Cryo-EM structure of SARS-CoV-2 S-Kappa variant (B.1.617.1), all RBD-down conformation	Yang, T.J., et al. To be published		close	kappa	apo
	B						close		apo
	C						close		apo
7V7E	A	2.9	SARS-CoV-2	Cryo-EM structure of SARS-CoV-2 S-Kappa variant (B.1.617.1), one RBD-up conformation 1	Yang, T.J., et al. To be published		open	kappa	apo
	B						close		apo
	C						close		apo
7V7F	A	2.9	SARS-CoV-2	Cryo-EM structure of SARS-CoV-2 S-Kappa variant (B.1.617.1), one RBD-up conformation 2	Yang, T.J., et al. To be published		open	kappa	apo
	B						close		apo
	C						close		apo
7V7G	A	3.1	SARS-CoV-2	Cryo-EM structure of SARS-CoV-2 S-Kappa variant (B.1.617.1), two RBD-up conformation	Yang, T.J., et al. To be published		open	kappa	apo
	B						open		apo
	C						close		apo
7V7H	A	3.2	SARS-CoV-2	Cryo-EM structure of SARS-CoV-2 S-Kappa variant (B.1.617.1), dimer of S trimer conformation 1	Yang, T.J., et al. To be published		close	kappa	apo
	B						close		apo
	C						close		apo
	D						close		apo
	E						close		apo
	F						close		apo
7V7I	A	3.3	SARS-CoV-2	Cryo-EM structure of SARS-CoV-2 S-Kappa variant (B.1.617.1), dimer of S trimer conformation 2	Yang, T.J., et al. To be published		close	kappa	apo
	B						close		apo
	C						close		apo
	D						close		apo
	E						close		apo
	F						close		apo
7V7J	A	3.4	SARS-CoV-2	Cryo-EM structure of SARS-CoV-2 S-Kappa variant (B.1.617.1), dimer of S trimer conformation 3	Yang, T.J., et al. To be published		close	kappa	apo
	B						close		apo
	C						close		apo
	D						close		apo
	E						close		apo
	F						close		apo
7V7N	A	2.9	SARS-CoV-2	Cryo-EM structure of SARS-CoV-2 S-Delta variant (B.1.617.2), all RBD-down conformation	Yang, T.J., et al. To be published		close	delta	apo
	B						close		apo
	C						close		apo
7V7O	A	2.9	SARS-CoV-2	Cryo-EM structure of SARS-CoV-2 S-Delta variant (B.1.617.2), one RBD-up conformation 1	Yang, T.J., et al. To be published		open	delta	apo
	B						close		apo
	C						close		apo
7V7P	A	2.9	SARS-CoV-2	Cryo-EM structure of SARS-CoV-2 S-Delta variant (B.1.617.2), one RBD-up conformation 2	Yang, T.J., et al. To be published		open	delta	apo
	B						close		apo
	C						close		apo
7V7Q	A	2.8	SARS-CoV-2	Cryo-EM structure of SARS-CoV-2 S-Delta variant (B.1.617.2), one RBD-up conformation 3	Yang, T.J., et al. To be published		open	delta	apo
	B						close		apo
	C						close		apo
7V7R	A	2.9	SARS-CoV-2	Cryo-EM structure of SARS-CoV-2 S-Delta variant (B.1.617.2), one RBD-up conformation 4	Yang, T.J., et al. To be published		open	delta	apo
	B						close		apo
	C						close		apo
7V7S	A	3	SARS-CoV-2	Cryo-EM structure of SARS-CoV-2 S-Delta variant (B.1.617.2), one RBD-up conformation 5	Yang, T.J., et al. To be published		open	delta	apo
	B						close		apo
	C						close		apo
7V7T	A	3	SARS-CoV-2	Cryo-EM structure of SARS-CoV-2 S-Delta variant (B.1.617.2), two RBD-up conformation 1	Yang, T.J., et al. To be published		open	delta	apo
	B						close		apo
	C						open		apo
7V7U	A	3	SARS-CoV-2	Cryo-EM structure of SARS-CoV-2 S-Delta variant (B.1.617.2), two RBD-up conformation 2	Yang, T.J., et al. To be published		open	delta	apo
	B						close		apo
	C						open		apo
7V7V	A	3.1	SARS-CoV-2	Cryo-EM structure of SARS-CoV-2 S-Delta variant (B.1.617.2), two RBD-up conformation 3	Yang, T.J., et al. To be published		open	delta	apo
	B						close		apo
	C						open		apo
7V7Z	A	3.1	SARS-CoV-2	Cryo-EM structure of SARS-CoV-2 S-Beta variant (B.1.351) in complex with Angiotensin-converting enzyme 2 (ACE2) ectodomain, three ACE2-bound form	Yang, T.J., et al. To be published		open	beta	receptor (ACE2)	Angiotensin-converting enzyme 2,Green fluorescent protein
	B						open		receptor (ACE2)
	C						open		receptor (ACE2)
7V81	A	3.2	SARS-CoV-2	Cryo-EM structure of SARS-CoV-2 S-Gamma variant (P.1) in complex with Angiotensin-converting enzyme 2 (ACE2) ectodomain, two ACE2-bound form	Yang, T.J., et al. To be published		open	gamma	receptor (ACE2)	Angiotensin-converting enzyme 2,Green fluorescent protein
	B						open		receptor (ACE2)
	C						close		apo
7V82	A	2.8	SARS-CoV-2	Cryo-EM structure of SARS-CoV-2 S-Gamma variant (P.1) in complex with Angiotensin-converting enzyme 2 (ACE2) ectodomain, three ACE2-bound form conformation 1	Yang, T.J., et al. To be published		open	gamma	receptor (ACE2)	Angiotensin-converting enzyme 2,Green fluorescent protein
	B						open		receptor (ACE2)
	C						open		receptor (ACE2)
7V83	A	2.8	SARS-CoV-2	Cryo-EM structure of SARS-CoV-2 S-Gamma variant (P.1) in complex with Angiotensin-converting enzyme 2 (ACE2) ectodomain, three ACE2-bound form conformation 2	Yang, T.J., et al. To be published		open	gamma	receptor (ACE2)	Angiotensin-converting enzyme 2,Green fluorescent protein
	B						open		receptor (ACE2)
	C						open		receptor (ACE2)
7V85	A	3.3	SARS-CoV-2	Cryo-EM structure of SARS-CoV-2 S-Kappa variant (B.1.617.1) in complex with Angiotensin-converting enzyme 2 (ACE2) ectodomain, two ACE2-bound form	Yang, T.J., et al. To be published		open	kappa	receptor (ACE2)	Angiotensin-converting enzyme 2,Green fluorescent protein
	B						open		receptor (ACE2)
	C						close		apo
7V86	A	2.8	SARS-CoV-2	Cryo-EM structure of SARS-CoV-2 S-Kappa variant (B.1.617.1) in complex with Angiotensin-converting enzyme 2 (ACE2) ectodomain, three ACE2-bound form	Yang, T.J., et al. To be published		open	kappa	receptor (ACE2)	Angiotensin-converting enzyme 2,Green fluorescent protein
	B						open		receptor (ACE2)
	C						open		receptor (ACE2)
7V88	A	3.3	SARS-CoV-2	Cryo-EM structure of SARS-CoV-2 S-Delta variant (B.1.617.2) in complex with Angiotensin-converting enzyme 2 (ACE2) ectodomain, two ACE2-bound form	Yang, T.J., et al. To be published		open	delta	receptor (ACE2)	Angiotensin-converting enzyme 2,Angiotensin-converting enzyme 2 (ACE2) ectodomain
	B						close		apo
	C						open		receptor (ACE2)
7V89	A	2.8	SARS-CoV-2	Cryo-EM structure of SARS-CoV-2 S-Delta variant (B.1.617.2) in complex with Angiotensin-converting enzyme 2 (ACE2) ectodomain, three ACE2-bound form conformation 1	Yang, T.J., et al. To be published		open	delta	receptor (ACE2)	Angiotensin-converting enzyme 2,Angiotensin-converting enzyme 2 (ACE2) ectodomain
	B						open		receptor (ACE2)
	C						open		receptor (ACE2)
7V8A	A	2.7	SARS-CoV-2	Cryo-EM structure of SARS-CoV-2 S-Delta variant (B.1.617.2) in complex with Angiotensin-converting enzyme 2 (ACE2) ectodomain, three ACE2-bound form conformation 2	Yang, T.J., et al. To be published		open	delta	receptor (ACE2)	Angiotensin-converting enzyme 2,Angiotensin-converting enzyme 2 (ACE2) ectodomain
	B						open		receptor (ACE2)
	C						open		receptor (ACE2)
7V8C	A	3.4	SARS-CoV-2	Cryo-EM structure of SARS-CoV-2 S-Beta variant (B.1.351), Cleavable form, one RBD-up conformation	Yang, T.J., et al. To be published		open	beta	apo
	B						close		apo
	C						close		apo
7VHH	A	3.8	SARS-CoV-2	Delta variant of SARS-CoV-2 Spike protein	Wang, X. To be published		close	alpha	apo
	B						close		apo
	C						close		apo
7VHJ	A	4.2	SARS-CoV-2	Furin Site deletion of SARS-CoV-2 spike	Wang, X. To be published		close	original	apo
	B						open		apo
	C						close		apo
7VHK	A	3.6	SARS-CoV-2	S1-S2 deletion S-2P trimer(3 down)	Wang, X. To be published		close	original	apo
	B						close		apo
	C						close		apo
7VHL	A	3.9	SARS-CoV-2	Double deletion S-2P trimer(1 Up)	Wang, X. To be published		close	original	apo
	B						open		apo
	C						close		apo
7VHM	A	3.2	SARS-CoV-2	Double deletion S-2P trimer(3 down)	Wang, L. To be published		close	original	apo
	B						close		apo
	C						close		apo
7VHN	A	3.8	SARS-CoV-2	Spike of SARS-CoV-2 spike protein(1 up)	Wang, X. To be published		open	alpha	apo
	B						close		apo
	C						close		apo
7VNC	A	3.7	SARS-CoV-2	Structure of the SARS-CoV-2 spike glycoprotein in complex with a human single domain antibody n3113 (UDD-state, state 1)	Yang, Z., et al. Signal Transduct Target Ther (2021)	https://doi.org/10.1038/s41392-021-00810-1	close	original	apo	n3113
	B						close		apo
	C						open		antibody
7VND	A	3.6	SARS-CoV-2	Structure of the SARS-CoV-2 spike glycoprotein in complex with a human single domain antibody n3113 (UUD-state, state 2)	Yang, Z., et al. Signal Transduct Target Ther (2021)	https://doi.org/10.1038/s41392-021-00810-1	open	original	antibody	n3113
	B						close		apo
	C						open		antibody
7VNE	A	3.5	SARS-CoV-2	Structure of the SARS-CoV-2 spike glycoprotein in complex with a human single domain antibody n3113.1 (UUU-state)	Yang, Z., et al. Signal Transduct Target Ther (2021)	https://doi.org/10.1038/s41392-021-00810-1	open	original	antibody	n3113.1
	B						open		antibody
	C						open		antibody
7VQ0	A	3.03	SARS-CoV-2	Cryo-EM structure of the SARS-CoV-2 spike protein (2-up RBD) bound to neutralizing nanobodies P86	Maeda, R., et al. Commun Biol (2022)	https://doi.org/10.1038/s42003-022-03630-3	close	original	antibody	Neutralizing nanobody P86
	B						open		antibody
	C						open		antibody
7VRV	A	4.2	SARS-CoV-2	VAS5 Spike (1 RBD up)	Zhen, C., et al. To be published		close	original	apo
	B						open		apo
	C						close		apo
7VRW	A	3.6	SARS-CoV-2	VAS5 Spike (3 RBD down)	Zhen, C., et al. To be published		close	original	apo
	B						close		apo
	C						close		apo
7VX1	A	3.5	SARS-CoV-2	SARS-CoV-2 Beta variant spike protein in open state	Wang, Y., et al. Nat Commun (2021)	https://doi.org/10.1038/s41467-021-27350-0	open	beta	apo
	B						close		apo
	C						close		apo
7VX9	A	4	SARS-CoV-2	SARS-CoV-2 Kappa variant spike protein in complex wth ACE2, state C1	Wang, Y., et al. Nat Commun (2021)	https://doi.org/10.1038/s41467-021-27350-0	close	kappa	apo	Angiotensin-converting enzyme 2
	B						close		apo
	D						open		receptor (ACE2)
7VXA	A	3.9	SARS-CoV-2	SARS-CoV-2 Kappa variant spike protein in complex with ACE2, state C2a	Wang, Y., et al. Nat Commun (2021)	https://doi.org/10.1038/s41467-021-27350-0	close	kappa	apo	Angiotensin-converting enzyme 2
	B						open		apo
	D						open		receptor (ACE2)
7VXB	A	3.9	SARS-CoV-2	SARS-CoV-2 Kappa variant spike protein in C2b state	Wang, Y., et al. Nat Commun (2021)	https://doi.org/10.1038/s41467-021-27350-0	close	kappa	apo	Angiotensin-converting enzyme 2
	B						open		apo
	D						open		receptor (ACE2)
7VXC	A	3.9	SARS-CoV-2	SARS-CoV-2 Kappa variant spike protein in C3 state	Wang, Y., et al. Nat Commun (2021)	https://doi.org/10.1038/s41467-021-27350-0	open	kappa	apo	Angiotensin-converting enzyme 2
	B						open		apo
	D						open		receptor (ACE2)
7VXD	A	4	SARS-CoV-2	SARS-CoV-2 spike protein in complex with ACE2, Beta variant, C1 state	Wang, Y., et al. Nat Commun (2021)	https://doi.org/10.1038/s41467-021-27350-0	open	beta	receptor (ACE2)	Angiotensin-converting enzyme 2
	B						close		apo
	D						close		apo
7VXE	A	3.2	SARS-CoV-2	SARS-CoV-2 Kappa variant spike protein in open state	Wang, Y., et al. Nat Commun (2021)	https://doi.org/10.1038/s41467-021-27350-0	close	kappa	apo
	B						close		apo
	C						open		apo
7VXF	A	3.6	SARS-CoV-2	SARS-CoV-2 spike protein in complex with ACE2, Beta variant, C2B state	Wang, Y., et al. Nat Commun (2021)	https://doi.org/10.1038/s41467-021-27350-0	open	beta	receptor (ACE2)	Angiotensin-converting enzyme 2
	B						open		apo
	D						close		apo
7VXI	A	3.4	SARS-CoV-2	SARS-CoV-2 Kappa variant spike protein in transition state	Wang, Y., et al. Nat Commun (2021)	https://doi.org/10.1038/s41467-021-27350-0	close	kappa	apo
	B						close		apo
	C						close		apo
7VXK	A	3.7	SARS-CoV-2	SARS-CoV-2 spike protein in complex with ACE2, Beta variant, C2A state	Wang, Y., et al. Nat Commun (2021)	https://doi.org/10.1038/s41467-021-27350-0	open	beta	receptor (ACE2)	Angiotensin-converting enzyme 2
	B						open		apo
	D						close		apo
7VXM	A	3.6	SARS-CoV-2	SARS-CoV-2 spike protein in complex with ACE2, Beta variant, C3 state	Wang, Y., et al. Nat Commun (2021)	https://doi.org/10.1038/s41467-021-27350-0	open	beta	receptor (ACE2)	Angiotensin-converting enzyme 2
	B						open		apo
	D						open		apo
7W92	A	3.1	SARS-CoV-2	Open state of SARS-CoV-2 Delta variant spike protein	Wang, Y., et al. Nat Commun (2022)	https://doi.org/10.1038/s41467-022-28528-w	close	delta	apo
	B						close		apo
	C						open		apo
7W94	A	3.4	SARS-CoV-2	Transition state of SARS-CoV-2 Delta variant spike protein	Wang, Y., et al. Nat Commun (2022)	https://doi.org/10.1038/s41467-022-28528-w	close	delta	apo
	B						close		apo
	C						close		apo
7W98	A	3.6	SARS-CoV-2 *	SARS-CoV-2 Delta S-ACE2-C1	Wang, Y., et al. Nat Commun (2022)	https://doi.org/10.1038/s41467-022-28528-w	close	delta	apo	Angiotensin-converting enzyme 2
	B						close		apo
	C						open		receptor (ACE2)
7W99	A	3.4	SARS-CoV-2	SARS-CoV-2 Delta S-ACE2-C2a	Wang, Y., et al. Nat Commun (2022)	https://doi.org/10.1038/s41467-022-28528-w	close	delta	apo	Angiotensin-converting enzyme 2
	C						open		apo
	D						open		receptor (ACE2)
7W9B	B	3.4	SARS-CoV-2	SARS-CoV-2 Delta S-ACE2-C2b	Wang, Y., et al. Nat Commun (2022)	https://doi.org/10.1038/s41467-022-28528-w	close	delta	apo	Angiotensin-converting enzyme 2
	C						open		apo
	D						open		receptor (ACE2)
7W9C	B	3.2	SARS-CoV-2	SARS-CoV-2 Delta S-ACE2-C3	Wang, Y., et al. Nat Commun (2022)	https://doi.org/10.1038/s41467-022-28528-w	open	delta	apo	Angiotensin-converting enzyme 2
	C						open		apo
	D						open		receptor (ACE2)
7W9E	A	3.1	SARS-CoV-2	SARS-CoV-2 Delta S-8D3	Wang, Y., et al. Nat Commun (2022)	https://doi.org/10.1038/s41467-022-28528-w	close	delta	apo	Anti-H5N1 hemagglutinin monoclonal anitbody H5M9 heavy chain
	B						close		apo
	C						open		antibody
7WBH	A	3.7	SARS-CoV-2 *	overall structure of hu33 and spike	Duan, X., et al. Signal Transduct Target Ther (2022)	https://doi.org/10.1038/s41392-022-00879-2	open	beta	antibody	light chain of hu33
	B						close		antibody
	C						close		antibody
7WCD	C	3.3	SARS-CoV-2	Cryo EM structure of SARS-CoV-2 spike in complex with TAU-2212 mAbs in conformation 4	Li, R., et al. Commun Biol (2022)	https://doi.org/10.1038/s42003-022-03739-5	close	original	antibody	Heavy chain
	H						close		antibody
	J						close		antibody
7WCH	A	3.19	SARS-CoV-2	CryoEM structure of the SARS-CoV-2 S6P(B.1.617.2) in complex with SWA9 Fab	Du, S., et al. To be published		open	delta	antibody	SWA9H
	B						open		antibody
	G						open		antibody
7WCP	A	3.01	SARS-CoV-2	CryoEM structure of the SARS-CoV-2 S6P(B.1.617.2) in complex with SWC11 Fab	Du, S., et al. To be published		open	delta	antibody	SWC11H
	B						open		antibody
	C						open		antibody
7WCZ	A	3.5	SARS-CoV-2	SARS-CoV-2 Beta spike in complex with one S5D2 Fab	Xu, S., et al. Emerg Microbes Infect (2022)	https://doi.org/10.1080/22221751.2021.2024455	open	beta	antibody	Heavy chain of S5D2 Fab
	B						close		apo
	C						close		apo
7WD0	A	3.3	SARS-CoV-2	SARS-CoV-2 Beta spike in complex with two S5D2 Fabs	Xu, S., et al. Emerg Microbes Infect (2022)	https://doi.org/10.1080/22221751.2021.2024455	open	beta	antibody	Heavy chain of S5D2 Fab
	B						open		antibody
	C						close		apo
7WD7	A	3.5	SARS-CoV-2	SARS-CoV-2 Beta spike in complex with three S5D2 Fabs	Xu, S., et al. Emerg Microbes Infect (2022)	https://doi.org/10.1080/22221751.2021.2024455	open	beta	antibody	Heavy chain of S5D2 Fab
	B						open		antibody
	C						open		antibody
7WD9	A	3.7	SARS-CoV-2	SARS-CoV-2 Beta spike in complex with three S3H3 Fabs	Xu, S., et al. Emerg Microbes Infect (2022)	https://doi.org/10.1080/22221751.2021.2024455	open	beta	antibody	Heavy chain of S3H3 Fab
	B						close		antibody
	C						close		antibody
7WDF	A	3.9	SARS-CoV-2	SARS-CoV-2 Beta spike in complex with two S3H3 Fabs	Xu, S., et al. Emerg Microbes Infect (2022)	https://doi.org/10.1080/22221751.2021.2024455	close	beta	apo	Heavy chain of S3H3 Fab
	B						close		antibody
	C						close		antibody
7WE7	D	3.8	SARS-CoV-2	SARS-CoV-2 Omicron variant spike protein in complex with Fab XGv282	Wang, K., et al. Nature (2022)	https://doi.org/10.1038/s41586-022-04466-x	close	omicron ba 1	antibody	Heavy chain of Fab 282
	E						close		antibody
	G						open		antibody
7WE8	A	3.5	SARS-CoV-2	SARS-CoV-2 Omicron variant spike protein in complex with Fab XGv265	Wang, K., et al. Nature (2022)	https://doi.org/10.1038/s41586-022-04466-x	close	omicron ba 1	antibody	Heavy chain of Fab 265
	B						open		antibody
	C						close		apo
7WE9	A	3.6	SARS-CoV-2	SARS-CoV-2 Omicron variant spike protein in complex with Fab XGv289	Wang, K., et al. Nature (2022)	https://doi.org/10.1038/s41586-022-04466-x	open	omicron ba 1	antibody	The heavy chain of Fab XGv289
	B						close		antibody
	F						open		antibody
7WEA	A	3.3	SARS-CoV-2	SARS-CoV-2 Omicron variant spike protein in complex with two XGv347 binding to one close state RBD and one open state RBD	Wang, K., et al. Nature (2022)	https://doi.org/10.1038/s41586-022-04466-x	close	omicron ba 1	antibody	The heavy chain of Fab XGv347
	B						open		antibody
	C						close		apo
7WEB	B	3.7	SARS-CoV-2	SARS-CoV-2 Omicron variant spike protein with two XGv347 binding to two open state RBDs	Wang, K., et al. Nature (2022)	https://doi.org/10.1038/s41586-022-04466-x	open	omicron ba 1	antibody	The heavy chain of Fab XGv347
	C						close		apo
	D						open		antibody
7WEC	A	3.3	SARS-CoV-2	SARS-CoV-2 Omicron variant spike protein with three XGv347 Fabs binding to three closed state RBDs	Wang, K., et al. Nature (2022)	https://doi.org/10.1038/s41586-022-04466-x	close	omicron ba 1	antibody	The heavy chain of Fab XGv347
	B						close		antibody
	C						close		antibody
7WEV	A	3.6	SARS-CoV-2	SARS-COV-2 BETA VARIANT SPIKE PROTEIN IN TRANSITION STATE	Wang, Y., et al. Nat Commun (2021)	https://doi.org/10.1038/s41467-021-27350-0	close	beta	apo
	B						close		apo
	C						close		apo
7WG6	A	3.4	SARS-CoV-2	Neutral Omicron Spike Trimer	Cui, Z., et al. Cell (2022)	https://doi.org/10.1016/j.cell.2022.01.019	close	omicron ba 1	apo
	B						close		apo
	C						open		apo
7WG7	A	4	SARS-CoV-2	Acidic Omicron Spike Trimer	Cui, Z., et al. Cell (2022)	https://doi.org/10.1016/j.cell.2022.01.019	close	omicron ba 1	apo
	B						close		apo
	C						open		apo
7WG8	A	3.9	SARS-CoV-2	Delta Spike Trimer(3 RBD Down)	Cui, Z., et al. Cell (2022)	https://doi.org/10.1016/j.cell.2022.01.019	close	delta	apo
	B						close		apo
	C						close		apo
7WG9	A	3.5	SARS-CoV-2	Delta Spike Trimer(1 RBD Up)	Cui, Z., et al. Cell (2022)	https://doi.org/10.1016/j.cell.2022.01.019	open	delta	apo
	B						close		apo
	C						close		apo
7WGB	A	3.5	SARS-CoV-2	Neutral Omicron Spike Trimer in complex with ACE2	Cui, Z., et al. Cell (2022)	https://doi.org/10.1016/j.cell.2022.01.019	close	omicron ba 1	apo	Processed angiotensin-converting enzyme 2
	B						open		receptor (ACE2)
	C						open		receptor (ACE2)
7WGV	A	3.2	SARS-CoV-2	SARS-CoV-2 spike glycoprotein trimer in closed state	Zhao, M.M., et al. Cell Discov (2022)	https://doi.org/10.1038/s41421-022-00419-w	close	original	apo
	B						close		apo
	C						close		apo
7WGX	A	3.5	SARS-CoV-2	SARS-CoV-2 spike glycoprotein trimer in closed state after treatment with Cathepsin L	Zhao, M.M., et al. Cell Discov (2022)	https://doi.org/10.1038/s41421-022-00419-w	close	original	apo
	B						close		apo
	C						close		apo
7WGY	A	4	SARS-CoV-2	SARS-CoV-2 spike glycoprotein trimer in Intermediate state	Zhao, M.M., et al. Cell Discov (2022)	https://doi.org/10.1038/s41421-022-00419-w	close	original	apo
	C						close		apo
7WGZ	A	4.5	SARS-CoV-2	SARS-CoV-2 spike glycoprotein trimer in open state	Zhao, M.M., et al. Cell Discov (2022)	https://doi.org/10.1038/s41421-022-00419-w	close	original	apo
	B						open		apo
	C						close		apo
7WHB	A	2.67	SARS-CoV-2	SARS-CoV-2 spike in complex with the ZB8 neutralizing antibody Fab (3U)	Zhou, B., et al. Emerg Microbes Infect (2023)	https://doi.org/10.1080/22221751.2023.2245921	open	original	antibody	antibody ZB8 heavy chain
	B						open		antibody
	C						open		antibody
7WHD	A	2.65	SARS-CoV-2	SARS-CoV-2 spike in complex with the ZB8 neutralizing antibody Fab (2u1d)	Zhou, B., et al. Emerg Microbes Infect (2023)	https://doi.org/10.1080/22221751.2023.2245921	open	original	antibody	antibody ZB8 heavy chain
	B						close		antibody
	C						open		antibody
7WHI	A	2.93	SARS-CoV-2	The state 2 complex structure of Omicron spike with Bn03 (2-up RBD, 4 nanobodies)	Li, C., et al. Cell (2022)	https://doi.org/10.1016/j.cell.2022.03.009	open	omicron ba 1	antibody	Bn03_nano1
	B						close		antibody
	C						open		antibody
7WHJ	A	3.27	SARS-CoV-2	The state 1 complex structure of Omicron spike with Bn03 (1-up RBD, 3 nanobodies)	Li, C., et al. Cell (2022)	https://doi.org/10.1016/j.cell.2022.03.009	close	omicron ba 1	antibody	Bn03_nano1
	B						open		antibody
	C						close		antibody
7WHK	A	3.01	SARS-CoV-2	The state 3 complex structure of Omicron spike with Bn03 (2-up RBD, 5 nanobodies)	Li, C., et al. Cell (2022)	https://doi.org/10.1016/j.cell.2022.03.009	open	omicron ba 1	antibody	Bn03_nano1
	B						close		antibody
	C						open		antibody
7WJY	A	3.24	SARS-CoV-2	Omicron spike trimer with 6m6 antibody	Wang, Y., et al. Cell Res (2022)	https://doi.org/10.1038/s41422-022-00684-0	open	omicron ba 1	antibody	6m6 heavy chain
	D						open		antibody
	G						close		apo
7WJZ	B	3.34	SARS-CoV-2	Omicron Spike bitrimer with 6m6 antibody	Wang, Y., et al. Cell Res (2022)	https://doi.org/10.1038/s41422-022-00684-0	open	omicron ba 1	antibody	6m6 heavy chain
	I						open		antibody
	J						open		antibody
	K						open		antibody
	L						open		antibody
	M						open		antibody
7WK2	A	3.1	SARS-CoV-2	SARS-CoV-2 Omicron S-close	Hong, Q., et al. Nature (2022)	https://doi.org/10.1038/s41586-022-04581-9	close	omicron ba 1	apo
	B						close		apo
	C						close		apo
7WK3	A	3.4	SARS-CoV-2	SARS-CoV-2 Omicron S-open	Li, J.W., et al. To be published		open	omicron ba 1	apo
	B						close		apo
	C						close		apo
7WK4	B	3.69	SARS-CoV-2	Cryo-EM structure of SARS-CoV-2 Omicron spike protein with ACE2, C1 state	Hong, Q., et al. Nature (2022)	https://doi.org/10.1038/s41586-022-04581-9	open	omicron ba 1	receptor (ACE2)	Angiotensin-converting enzyme 2
	C						close		apo
	D						close		apo
7WK5	B	3.66	SARS-CoV-2	Cryo-EM structure of Omicron S-ACE2, C2 state	Hong, Q., et al. bioRxiv (2022)	https://doi.org/10.1101/2022.01.10.475532	open	omicron ba 1	receptor (ACE2)	Angiotensin-converting enzyme 2
	C						close		apo
	D						open		apo
7WK9	A	3.48	SARS-CoV-2	SARS-CoV-2 Omicron open state spike protein in complex with S3H3 Fab	Hong, Q., et al. Nature (2022)	https://doi.org/10.1038/s41586-022-04581-9	open	omicron ba 1	apo	Heavy chain of S3H3 Fab
	B						close		antibody
	C						close		antibody
7WKA	A	3.64	SARS-CoV-2	SARS-CoV-2 Omicron closed state spike protein in complex with S3H3 Fab	Hong, Q., et al. Nature (2022)	https://doi.org/10.1038/s41586-022-04581-9	close	omicron ba 1	apo	Heavy chain of S3H3 Fab
	B						close		antibody
	C						close		antibody
7WLY	A	3.4	SARS-CoV-2	Cryo-EM structure of the Omicron S in complex with 35B5 Fab(1 down- and 2 up RBDs)	Wang, X., et al. Cell Host Microbe (2022)	https://doi.org/10.1016/j.chom.2022.03.035	close	omicron ba 1	apo	Light chain of 35B5 Fab
	B						open		antibody
	C						open		antibody
7WLZ	A	2.98	SARS-CoV-2	Cryo-EM structure of the Omicron S in complex with 35B5 Fab(1 down-, 1 up- and 1 invisible RBDs)	Wang, X., et al. Cell Host Microbe (2022)	https://doi.org/10.1016/j.chom.2022.03.035	close	omicron ba 1	antibody	Heavy chain of 35B5 Fab
	B						open		antibody
7WO4	A	4.47	SARS-CoV-2	SARS-CoV-2 Spike in complex with IgG 553-15 (S-553-15 dimer trimer )	Zhan, W., et al. J Virol (2022)	https://doi.org/10.1128/jvi.00480-22	open	original	antibody	mAb15 VH
	B						open		antibody
	C						open		antibody
	J						open		antibody
	K						open		antibody
	L						open		antibody
7WO5	A	3.45	SARS-CoV-2	SARS-CoV-2 Spike in complex with IgG 553-15 (S-553-15 trimer)	Zhan, W., et al. J Virol (2022)	https://doi.org/10.1128/jvi.00480-22	open	original	antibody	mAb15 VH
	B						open		antibody
	C						open		antibody
7WOA	A	3.25	SARS-CoV-2	SARS-CoV-2 Spike in complex with IgG 553-60 (1-up trimer)	Zhan, W., et al. J Virol (2022)	https://doi.org/10.1128/jvi.00480-22	close	original	antibody	mAb60 VL
	C						open		antibody
	E						close		apo
7WOB	A	3.25	SARS-CoV-2	SARS-CoV-2 Spike in complex with IgG 553-60 (2-up trimer)	Zhan, W., et al. J Virol (2022)	https://doi.org/10.1128/jvi.00480-22	close	original	antibody	mAb60 VL
	C						open		antibody
	E						open		antibody
7WOQ	A	3.47	SARS-CoV-2	The state 1 of Omicron Spike with bispecific antibody FD01	Wang, Y., et al. Cell Discov (2022)	https://doi.org/10.1038/s41421-022-00463-6	close	omicron ba 1	apo	16L9 Fv
	B						open		antibody
	C						close		apo
7WOR	A	3.7	SARS-CoV-2	The state 2 of Omicron Spike with bispecific antibody FD01	Wang, Y., et al. Cell Discov (2022)	https://doi.org/10.1038/s41421-022-00463-6	close	omicron ba 1	apo	16L9 Fv
	B						open		antibody
	C						open		antibody
7WOS	A	3.91	SARS-CoV-2	The state 3 of Omicron Spike with bispecific antibody FD01	Wang, Y., et al. Cell Discov (2022)	https://doi.org/10.1038/s41421-022-00463-6	close	omicron ba 1	antibody	GW01 Fv
	B						open		antibody
	C						open		antibody
7WOU	A	3.47	SARS-CoV-2	The state 4 of Omicron Spike with bispecific antibody FD01	Wang, Y., et al. Cell Discov (2022)	https://doi.org/10.1038/s41421-022-00463-6	open	omicron ba 1	apo	16L9 Fv
	B						open		antibody
	C						open		antibody
7WOV	A	3.87	SARS-CoV-2	The state 5 of Omicron Spike with bispecific antibody FD01	Wang, Y., et al. Cell Discov (2022)	https://doi.org/10.1038/s41421-022-00463-6	open	omicron ba 1	antibody	16L9 Fv
	B						open		antibody
	C						open		antibody
7WOW	A	6.11	SARS-CoV-2	The state 6 of Omicron Spike with bispecific antibody FD01	Wang, Y., et al. Cell Discov (2022)	https://doi.org/10.1038/s41421-022-00463-6	open	omicron ba 1	antibody	16L9 Fv
	B						open		antibody
	C						open		antibody
	J						open		antibody
	K						open		antibody
	L						open		antibody
7WP9	A	2.56	SARS-CoV-2	SARS-CoV-2 Omicron Variant SPIKE trimer, all RBDs down	Yin, W., et al. Science (2022)	https://doi.org/10.1126/science.abn8863	close	omicron ba 1	apo
	B						close		apo
	C						close		apo
7WPA	A	2.77	SARS-CoV-2	SARS-CoV-2 Omicron Variant SPIKE trimer complexed with ACE2	Yin, W., et al. Science (2022)	https://doi.org/10.1126/science.abn8863	open	omicron ba 1	receptor (ACE2)	Angiotensin-converting enzyme 2
	B						close		apo
	C						close		apo
7WPD	A	3.18	SARS-CoV-2	SARS-CoV-2 Omicron Variant S Trimer complexed with one JMB2002 Fab	Yin, W., et al. Science (2022)	https://doi.org/10.1126/science.abn8863	open	omicron ba 1	antibody	JMB2002 Fab heavy chain
	B						close		apo
	C						close		apo
7WPE	A	2.69	SARS-CoV-2	SARS-CoV-2 Omicron Variant S Trimer complexed with two JMB2002 Fab	Yin, W., et al. Science (2022)	https://doi.org/10.1126/science.abn8863	close	omicron ba 1	antibody	JMB2002 Fab heavy chain
	B						open		antibody
	C						close		apo
7WPF	A	2.92	SARS-CoV-2	SARS-CoV-2 Omicron Variant S Trimer complexed with three JMB2002 Fab	Yin, W., et al. Science (2022)	https://doi.org/10.1126/science.abn8863	open	omicron ba 1	antibody	JMB2002 Fab heavy chain
	B						open		antibody
	C						close		antibody
7WRH	A	2.66	SARS-CoV-2	Cryo-EM structure of SARS-CoV-2 Omicron BA.1 spike protein in complex with mouse ACE2	Li, L., et al. Cell Discov (2022)	https://doi.org/10.1038/s41421-022-00431-0	open	omicron ba 1	receptor (ACE2)	Processed angiotensin-converting enzyme 2
	B						close		apo
	C						close		apo
7WS0	A	3.2	SARS-CoV-2	Structures of Omicron Spike complexes illuminate broad-spectrum neutralizing antibody development	Guo, H., et al. Cell Rep (2022)	https://doi.org/10.1016/j.celrep.2022.110770	close	original	antibody	510A5 light chain
	B						close		antibody
	C						close		antibody
7WS1	A	3.4	SARS-CoV-2	Structures of Omicron Spike complexes illuminate broad-spectrum neutralizing antibody development	Guo, H., et al. Cell Rep (2022)	https://doi.org/10.1016/j.celrep.2022.110770	close	original	antibody	510A5 light chain
	B						open		antibody
	C						close		antibody
7WS3	A	3.6	SARS-CoV-2	Structures of Omicron Spike complexes illuminate broad-spectrum neutralizing antibody development	Guo, H., et al. Cell Rep (2022)	https://doi.org/10.1016/j.celrep.2022.110770	close	delta	antibody	510A5 light chain
	B						close		antibody
	C						close		antibody
7WS4	A	3.7	SARS-CoV-2	Ultrapotent SARS-CoV-2 neutralizing antibodies with protective efficacy against newly emerged mutational variants	Guo, H., et al. Cell Rep (2022)	https://doi.org/10.1016/j.celrep.2022.110770	close	omicron ba 1	antibody	510A5 light chain
	B						open		apo
	C						close		antibody
7WS5	A	3.7	SARS-CoV-2	Structures of Omicron Spike complexes illuminate broad-spectrum neutralizing antibody development	Guo, H., et al. Cell Rep (2022)	https://doi.org/10.1016/j.celrep.2022.110770	close	omicron ba 1	antibody	510A5 light chain
	B						open		antibody
	C						close		antibody
7WS8	A	3	SARS-CoV-2	Structures of Omicron Spike complexes illuminate broad-spectrum neutralizing antibody development	Guo, H., et al. Cell Rep (2022)	https://doi.org/10.1016/j.celrep.2022.110770	open	omicron ba 1	receptor (ACE2)	Processed angiotensin-converting enzyme 2
	B						open		receptor (ACE2)
	C						close		apo
7WS9	A	2.9	SARS-CoV-2	Structures of Omicron Spike complexes illuminate broad-spectrum neutralizing antibody development	Guo, H., et al. Cell Rep (2022)	https://doi.org/10.1016/j.celrep.2022.110770	open	omicron ba 1	receptor (ACE2)	Processed angiotensin-converting enzyme 2
	B						close		apo
	C						close		apo
7WT7	A	3.4	SARS-CoV-2	SARS-CoV-2 Omicron variant spike in complex with Fab 9A8 (State 1)	Liu, S., et al. Cell Discov (2022)	https://doi.org/10.1038/s41421-022-00443-w	close	omicron ba 1	apo	Light chain of Fab 9A8
	B						close		apo
	C						open		antibody
7WT8	A	3.6	SARS-CoV-2	SARS-CoV-2 Omicron variant spike in complex with Fab 9A8 (State 2)	Liu, S., et al. Cell Discov (2022)	https://doi.org/10.1038/s41421-022-00443-w	open	omicron ba 1	antibody	light chain of Fab 9A8
	B						close		apo
	C						open		antibody
7WTF	B	3	SARS-CoV-2	SARS-CoV-2 Omicron variant spike in complex with Fab XGv051	Wang, L., et al. Cell Res (2022)	https://doi.org/10.1038/s41422-022-00677-z	open	omicron ba 1	antibody	Heavy chain of XGv051
	C						open		antibody
	D						open		antibody
7WTI	A	3.8	SARS-CoV-2	SARS-CoV-2 Omicron variant spike in complex with Fab XGv264	Wang, L., et al. Cell Res (2022)	https://doi.org/10.1038/s41422-022-00677-z	close	omicron ba 1	antibody	Heavy chain of XGv264
	B						open		antibody
	C						open		antibody
7WTK	A	3.6	SARS-CoV-2	SARS-CoV-2 Omicron variant spike in complex with Fab XGv286	Wang, L., et al. Cell Res (2022)	https://doi.org/10.1038/s41422-022-00677-z	open	omicron ba 1	antibody	Heavy chain of XGv286
	B						close		antibody
	C						open		antibody
7WUH	A	4.7	SARS-CoV-2	SARS-CoV-2 Spike in complex with Fab of m31A7	Huang, H.Y., et al. Sci Transl Med (2022)	https://doi.org/10.1126/scitranslmed.abm0899	open	original	antibody	m31A7 Fab heavy chain
	C						open		antibody
	E						open		antibody
7WVN	A	3.4	SARS-CoV-2 *	SARS-CoV-2 Omicron S-open	Hong, Q., et al. Nature (2022)	https://doi.org/10.1038/s41586-022-04581-9	open	omicron ba 1	apo
	B						close		apo
	C						close		apo
7WVO	A	3.41	SARS-CoV-2 *	SARS-CoV-2 Omicron S-open-2	Hong, Q., et al. Nature (2022)	https://doi.org/10.1038/s41586-022-04581-9	open	omicron ba 1	apo
	B						close		apo
7WVP	B	3.7	SARS-CoV-2	Cryo-EM structure of SARS-CoV-2 Omicron Spike protein with human ACE2 receptor, C2 state	Hong, Q., et al. Nature (2022)	https://doi.org/10.1038/s41586-022-04581-9	open	omicron ba 1	receptor (ACE2)	Angiotensin-converting enzyme 2
	C						close		apo
	D						open		apo
7WVQ	B	4.04	SARS-CoV-2	Cryo-EM structure of SARS-CoV-2 Omicron Spike protein with human ACE2 receptor, C3 state	Hong, Q., et al. Nature (2022)	https://doi.org/10.1038/s41586-022-04581-9	open	omicron ba 1	receptor (ACE2)	Angiotensin-converting enzyme 2
	C						open		apo
	D						open		apo
7WWI	A	3.5	SARS-CoV-2	SARS-CoV-2 BA.1 Spike trimer in complex with 55A8 Fab in the class 1 conformation	Guo, H., et al. To be published		close	omicron ba 1	antibody	55A8 light chain
	B						open		antibody
	C						close		antibody
7WWJ	B	3.5	SARS-CoV-2	SARS-CoV-2 BA.1 Spike trimer in complex with 55A8 Fab in the class 2 conformation	Guo, H., et al. To be published		open	omicron ba 1	antibody	55A8 light chain
	C						close		antibody
7WWL	A	3	SARS-CoV-2	S protein of Delta variant in complex with ZWD12	Chi, X., et al. Signal Transduct Target Ther (2022)	https://doi.org/10.1038/s41392-022-00987-z	close	delta	antibody	heavy chain of ZWD12
	B						close		antibody
	C						close		antibody
7WWM	A	2.8	SARS-CoV-2	S protein of Delta variant in complex with ZWC6	Chi, X., et al. Signal Transduct Target Ther (2022)	https://doi.org/10.1038/s41392-022-00987-z	open	delta	antibody	heavy chain of ZWC6
	B						close		antibody
	C						close		antibody
7WZ1	A	3.4	SARS-CoV-2	SARS-CoV-2 Omicron Spike trimer	Zhan, W., et al. J Virol (2022)	https://doi.org/10.1128/jvi.00480-22	close	omicron ba 1	apo
	B						open		apo
	C						close		apo
7WZ2	A	2.7	SARS-CoV-2	SARS-CoV-2 (D614G) Spike trimer	Zhan, W., et al. J Virol (2022)	https://doi.org/10.1128/jvi.00480-22	close	original	apo
	C						open		apo
	E						close		apo
7X08	A	2.7	SARS-CoV-2 *	S protein of SARS-CoV-2 in complex with 2G1	Ma, H., et al. Cell Discov (2022)	https://doi.org/10.1038/s41421-022-00381-7	close	original	antibody	heavy chain of 2G1
	B						close		antibody
	C						close		antibody
7X6A	A	3.5	SARS-CoV-2	SARS-CoV-2 BA.2 variant spike protein in complex with Fab BD55-5840	Cao, Y., et al. Nature (2022)	https://doi.org/10.1038/s41586-022-04980-y	close	omicron ba 2	antibody	Heavy chain of Fab BD55-5840
	B						close		antibody
	D						open		antibody
7X7N	A	4.47	SARS-CoV-2	3D model of the 3-RBD up single trimeric spike protein of SARS-CoV2 in the presence of synthetic peptide SIH-5.	Khatri, B., et al. Nat Chem Biol (2022)	https://doi.org/10.1038/s41589-022-01060-0	open	original	receptor	Synthetic peptide SIH-5
	B						open		receptor
	C						open		receptor
7XCH	A	3.4	SARS-CoV-2	Cryo-EM structure of SARS-CoV-2 Omicron spike protein (S-6P-RRAR) in complex with human ACE2 ectodomain (two-RBD-up state)	Zhao, Z., et al. Nat Commun (2022)	https://doi.org/10.1038/s41467-022-32665-7	open	omicron ba 1	receptor (ACE2)	Processed angiotensin-converting enzyme 2
	B						close		apo
	C						open		receptor (ACE2)
7XCO	A	2.5	SARS-CoV-2	Cryo-EM structure of SARS-CoV-2 Omicron spike protein (S-6P-RRAR) in complex with S309 fab	Zhao, Z., et al. Nat Commun (2022)	https://doi.org/10.1038/s41467-022-32665-7	close	omicron ba 1	antibody	S309 Fab heavy chain
	B						close		antibody
	C						open		antibody
7XD2	A	3.3	SARS-CoV-2	SARS-CoV-2 S ectodomain trimer in complex with neutralizing antibody 10-5B	Liu, Y., et al. Nat Commun (2023)	https://doi.org/10.1038/s41467-023-37926-7	open	original	antibody	H chain of antibody 10-5B
	B						open		antibody
	C						open		antibody
7XDB	A	2.62	SARS-CoV-2	Cryo-EM structure of SARS-CoV-2 Omicron Spike protein in complex with BA7208 fab	Wang, Y., et al. Cell Discov (2023)	https://doi.org/10.1038/s41421-022-00509-9	close	omicron ba 1	antibody	BA7208 fab
	B						close		antibody
	C						open		antibody
7XDK	A	3.2	SARS-CoV-2	Cryo-EM structure of SARS-CoV-2 Delta Spike protein in complex with BA7054 and BA7125 fab	Wang, Y., et al. Cell Discov (2023)	https://doi.org/10.1038/s41421-022-00509-9	open	delta	antibody	BA7054 fab
	B						open		antibody
	C						open		antibody
7XDL	A	3.08	SARS-CoV-2	Cryo-EM structure of SARS-CoV-2 Delta Spike protein in complex with BA7208 and BA7125 fab	Wang, Y., et al. Cell Discov (2023)	https://doi.org/10.1038/s41421-022-00509-9	open	delta	antibody	BA7125 fab
	B						open		antibody
	C						open		antibody
7XIC	A	3.3	SARS-CoV-2	S-ECD (Omicron) in complex with STS165	Li, Y., et al. iScience (2022)	https://doi.org/10.1016/j.isci.2022.104431	open	omicron ba 1	antibody	heavy chain of STS165
	B						open		antibody
	C						open		antibody
7XID	A	3.3	SARS-CoV-2	S-ECD (Omicron) in complex with PD of ACE2	Li, Y., et al. iScience (2022)	https://doi.org/10.1016/j.isci.2022.104431	close	omicron ba 1	apo	Angiotensin-converting enzyme 2
	B						open		receptor (ACE2)
	C						open		receptor (ACE2)
7XIW	A	3.62	SARS-CoV-2	SARS-CoV-2 Omicron BA.2 variant spike (state 1)	Cao, Y., et al. Nature (2022)	https://doi.org/10.1038/s41586-022-04980-y	close	omicron ba 2	apo
	B						close		apo
	D						open		apo
7XIX	A	3.25	SARS-CoV-2	SARS-CoV-2 Omicron BA.2 variant spike (state 2)	Cao, Y., et al. Nature (2022)	https://doi.org/10.1038/s41586-022-04980-y	close	omicron ba 2	apo
	B						close		apo
	C						close		apo
7XIY	A	3.07	SARS-CoV-2	SARS-CoV-2 Omicron BA.3 variant spike	Cao, Y., et al. Nature (2022)	https://doi.org/10.1038/s41586-022-04980-y	close	omicron ba 3	apo
	B						close		apo
	C						close		apo
7XJ6	A	3.29	SARS-CoV-2	SARS-CoV-2 BA.1 Spike trimer in complex with 55A8 Fab and 58G6 Fab in the class 1 conformation	Guo, H., et al. To be published		close	omicron ba 1	antibody	55A8 light chain
	B						open		antibody
	C						close		antibody
7XJ8	B	3.3	SARS-CoV-2	SARS-CoV-2 BA.1 Spike trimer in complex with 55A8 Fab and 58G6 Fab in the class 2 conformation	Guo, H., et al. To be published		open	omicron ba 1	antibody	55A8 light chain
	C						close		antibody
7XMX	A	3.62	SARS-CoV-2	Cryo-EM structure of SARS-CoV-2 spike glycoprotein in complex with three F61 Fab	Li, X., et al. Cell Discov (2022)	https://doi.org/10.1038/s41421-022-00449-4	open	original	antibody	F61 heavy chain
	B						open		antibody
	C						open		antibody
7XMZ	A	3.25	SARS-CoV-2	Cryo-EM structure of SARS-CoV-2 spike glycoprotein in complex with three D2 Fab	Li, X., et al. Cell Discov (2022)	https://doi.org/10.1038/s41421-022-00449-4	open	original	antibody	D2 heavy chain
	B						open		antibody
	C						open		antibody
7XNQ	A	3.52	SARS-CoV-2	SARS-CoV-2 Omicron BA.4 variant spike	Cao, Y., et al. Nature (2022)	https://doi.org/10.1038/s41586-022-04980-y	close	omicron ba 4/5	apo
	B						close		apo
	C						close		apo
7XNR	A	3.49	SARS-CoV-2	SARS-CoV-2 Omicron BA.2.13 variant spike	Cao, Y., et al. Nature (2022)	https://doi.org/10.1038/s41586-022-04980-y	close	omicron ba 2	apo
	B						close		apo
	C						close		apo
7XNS	A	3.48	SARS-CoV-2	SARS-CoV-2 Omicron BA.2.12.1 variant spike	Cao, Y., et al. Nature (2022)	https://doi.org/10.1038/s41586-022-04980-y	close	omicron ba 2	apo
	B						close		apo
	C						close		apo
7XO4	A	3.24	SARS-CoV-2	SARS-CoV-2 Omicron BA.1 Variant Spike Trimer with two mouse ACE2 Bound	Xu, Y., et al. Cell Res (2022)	https://doi.org/10.1038/s41422-022-00672-4	open	omicron ba 1	receptor (ACE2)	Angiotensin-converting enzyme 2
	B						open		receptor (ACE2)
	C						close		apo
7XO5	A	3.13	SARS-CoV-2	SARS-CoV-2 Omicron BA.1 Variant Spike Trimer with one mouse ACE2 Bound	Xu, Y., et al. Cell Res (2022)	https://doi.org/10.1038/s41422-022-00672-4	open	omicron ba 1	receptor (ACE2)	Angiotensin-converting enzyme 2
	B						close		apo
	C						close		apo
7XO7	A	3.38	SARS-CoV-2	SARS-CoV-2 Omicron BA.2 Variant Spike Trimer with two human ACE2 Bound	Xu, Y., et al. Cell Res (2022)	https://doi.org/10.1038/s41422-022-00672-4	open	omicron ba 2	receptor (ACE2)	Angiotensin-converting enzyme 2
	B						close		apo
	C						open		receptor (ACE2)
7XO8	A	3.48	SARS-CoV-2	SARS-CoV-2 Omicron BA.2 Variant Spike Trimer with three human ACE2 Bound	Xu, Y., et al. Cell Res (2022)	https://doi.org/10.1038/s41422-022-00672-4	open	omicron ba 2	receptor (ACE2)	Angiotensin-converting enzyme 2
	B						open		receptor (ACE2)
	C						open		receptor (ACE2)
7XOA	A	3.2	SARS-CoV-2	SARS-CoV-2 Omicron BA.2 Variant Spike Trimer with one mouse ACE2 Bound	Xu, Y., et al. Cell Res (2022)	https://doi.org/10.1038/s41422-022-00672-4	open	omicron ba 2	receptor (ACE2)	Angiotensin-converting enzyme 2
	B						close		apo
	C						close		apo
7XOB	A	3.3	SARS-CoV-2	SARS-CoV-2 Omicron BA.2 Variant Spike Trimer with two mouse ACE2 Bound	Xu, Y., et al. Cell Res (2022)	https://doi.org/10.1038/s41422-022-00672-4	open	omicron ba 2	receptor (ACE2)	Angiotensin-converting enzyme 2
	B						close		apo
	C						open		receptor (ACE2)
7XOD	A	3.27	SARS-CoV-2	SARS-CoV-2 Omicron BA.2 Variant Spike Trimer with three JMB2002 Fab Bound	Xu, Y., et al. Cell Res (2022)	https://doi.org/10.1038/s41422-022-00672-4	open	omicron ba 2	antibody	Heavy chain of JMB2002 Fab
	B						open		antibody
	C						close		antibody
7XOE	A	3.9	SARS-CoV-2 */synthetic construct	Cryo-EM structure of S glycoprotein encoded by the Covid-19 mRNA vaccine candidate RQ3013 (Prefusion state)	Tan, S., et al. Sci Bull (Beijing) (2023)	https://doi.org/10.1016/j.scib.2023.11.024	open	alpha	apo
	B						close		apo
	C						close		apo
7XST	A	3.04	SARS-CoV-2	Cryo-EM structure of SARS-CoV-2 Omicron spike glycoprotein in complex with three F61 Fab and three D2 Fab	Li, X., et al. Cell Discov (2022)	https://doi.org/10.1038/s41421-022-00449-4	open	omicron ba 1	antibody	F61 heavy chain
	B						open		antibody
	C						open		antibody
7XTZ	A	2.8	SARS-CoV-2	Structure of SARS-CoV-2 Spike Protein with Engineered x3 Disulfide (x3(D427C, V987C) and single Arg S1/S2 cleavage site), Locked-1 Conformation	Qu, K., et al. PLoS Pathog (2022)	https://doi.org/10.1371/journal.ppat.1010583	close	original	apo
	B						close		apo
	C						close		apo
7XU0	A	2.9	SARS-CoV-2	Structure of SARS-CoV-2 Spike Protein with Engineered x3 Disulfide (x3(D427C, V987C) and single Arg S1/S2 cleavage site), Locked-211 Conformation	Qu, K., et al. PLoS Pathog (2022)	https://doi.org/10.1371/journal.ppat.1010583	close	original	apo
	B						close		apo
	C						close		apo
7XU1	A	3	SARS-CoV-2	Structure of SARS-CoV-2 Spike Protein with Engineered x3 Disulfide (x3(D427C, V987C) and single Arg S1/S2 cleavage site), Locked-122 Conformation	Qu, K., et al. PLoS Pathog (2022)	https://doi.org/10.1371/journal.ppat.1010583	close	original	apo
	B						close		apo
	C						close		apo
7XU2	A	3.2	SARS-CoV-2	Structure of SARS-CoV-2 Spike Protein with Engineered x3 Disulfide (x3(D427C, V987C) and single Arg S1/S2 cleavage site), Locked-2 Conformation	Qu, K., et al. PLoS Pathog (2022)	https://doi.org/10.1371/journal.ppat.1010583	close	original	apo
	B						close		apo
	C						close		apo
7XU3	A	3	SARS-CoV-2	Structure of SARS-CoV-2 Spike Protein with Engineered x3 Disulfide (x3(D427C, V987C) and single Arg S1/S2 cleavage site), Closed Conformation	Qu, K., et al. PLoS Pathog (2022)	https://doi.org/10.1371/journal.ppat.1010583	close	original	apo
	B						close		apo
	C						close		apo
7XU4	A	3.2	SARS-CoV-2	Structure of SARS-CoV-2 D614G Spike Protein with Engineered x3 Disulfide (x3(D427C, V987C) and single Arg S1/S2 cleavage site), Locked-2 Conformation	Qu, K., et al. PLoS Pathog (2022)	https://doi.org/10.1371/journal.ppat.1010583	close	original	apo
	B						close		apo
	C						close		apo
7XU5	A	3.1	SARS-CoV-2	Structure of SARS-CoV-2 D614G Spike Protein with Engineered x3 Disulfide (x3(D427C, V987C) and single Arg S1/S2 cleavage site), Closed Conformation	Qu, K., et al. PLoS Pathog (2022)	https://doi.org/10.1371/journal.ppat.1010583	close	original	apo
	B						close		apo
	C						close		apo
7XU6	A	2.9	SARS-CoV-2	Structure of SARS-CoV-2 Spike Protein with Engineered x3 Disulfide (x3(D427C, V987C) and single Arg S1/S2 cleavage site), incubated in Low pH after 40-Day Storage in PBS, Locked-2 Conformation	Qu, K., et al. PLoS Pathog (2022)	https://doi.org/10.1371/journal.ppat.1010583	close	original	apo
	B						close		apo
	C						close		apo
7XY3	A	4.6	SARS-CoV-2	Cryo-EM structure of SARS-CoV-2 spike in complex with VHH14	Wang, K., et al. To be published		open	original	antibody	VHH14
	B						close		apo
	C						open		apo
7XY4	A	3.3	SARS-CoV-2	Cryo-EM structure of SARS-CoV-2 spike in complex with VHH21	Wang, K., et al. To be published		close	original	antibody	VHH21
	B						close		antibody
	C						close		antibody
7Y0N	A	3.8	SARS-CoV-2	SARS-CoV-2 WT Spike in complex with R15 Fab and P14 Nanobody	Wang, L. To be published		open	original	antibody	Heavy chain of R15-F7
	B						open		antibody
	D						open		antibody
7Y1Y	A	3.3	SARS-CoV-2	S-ECD (Omicron BA.2) in complex with PD of ACE2	Li, Y., et al. Viruses (2023)	https://doi.org/10.3390/v15061398	open	omicron ba 2	receptor (ACE2)	Processed angiotensin-converting enzyme 2
	B						open		receptor (ACE2)
	C						open		receptor (ACE2)
7Y1Z	A	3.4	SARS-CoV-2	S-ECD (Omicron BA.3) in complex with three PD of ACE2	Li, Y., et al. Viruses (2023)	https://doi.org/10.3390/v15061398	open	omicron ba 3	receptor (ACE2)	Processed angiotensin-converting enzyme 2
	B						open		receptor (ACE2)
	C						open		receptor (ACE2)
7Y20	A	3.8	SARS-CoV-2	S-ECD (Omicron BA.3) in complex with two PD of ACE2	Li, Y., et al. Viruses (2023)	https://doi.org/10.3390/v15061398	open	omicron ba 3	receptor (ACE2)	Processed angiotensin-converting enzyme 2
	B						close		apo
	C						open		receptor (ACE2)
7Y21	A	2.8	SARS-CoV-2	S-ECD (Omicron BA.5) in complex with PD of ACE2	Li, Y., et al. Viruses (2023)	https://doi.org/10.3390/v15061398	open	omicron ba 4/5	receptor (ACE2)	Processed angiotensin-converting enzyme 2
	B						open		receptor (ACE2)
	C						open		receptor (ACE2)
7Y42	A	3.45	SARS-CoV-2	Cryo-EM structure of the SARS-CoV-2 spike glycoprotein in complex with all-trans retinoic acid	Tong, L., et al. mBio (2022)	https://doi.org/10.1128/mbio.01485-22	close	original	apo
	B						close		apo
	D						close		apo
7Y6D	A	4.39	SARS-CoV-2	Cryo-EM structure of SARS-CoV-2 Delta variant spike proteins on intact virions: 3 Closed RBD	Song, Y., et al. Proc Natl Acad Sci U S A (2023)	https://doi.org/10.1073/pnas.2213332120	close	delta	apo
	B						close		apo
	C						close		apo
7Y71	A	3.12	SARS-CoV-2	SARS-CoV-2 spike glycoprotein trimer complexed with Fab fragment of anti-RBD antibody E7	Chia, W.N., et al. Sci Adv (2023)	https://doi.org/10.1126/sciadv.ade3470	open	original	antibody	Fab E7 heavy chain
	B						close		apo
	C						close		antibody
7Y7J	A	3.8	SARS-CoV-2	SARS-CoV-2 S trimer in complex with 1F Fab	Zhao, S., et al. Protein Cell (2023)	https://doi.org/10.1093/procel/pwac042	open	original	antibody	1F VH
	B						close		apo
	C						close		apo
7Y9S	A	3	SARS-CoV-2	Cryo-EM structure of apo SARS-CoV-2 Omicron spike protein (S-2P-GSAS)	Zhao, Z., et al. Nat Commun (2022)	https://doi.org/10.1038/s41467-022-32665-7	open	omicron ba 1	apo
	B						close		apo
	C						close		apo
7Y9Z	A	2.85	SARS-CoV-2	Cryo-EM structure of SARS-CoV-2 Omicron spike protein (S-6P-RRAR) in complex with human ACE2 ectodomain (one-RBD-up state)	Zhao, Z., et al. Nat Commun (2022)	https://doi.org/10.1038/s41467-022-32665-7	open	omicron ba 1	receptor (ACE2)	Processed angiotensin-converting enzyme 2
	B						close		apo
	C						close		apo
[truncated: 873 more rows]

## Sheet: SARS-CoV
structure ID	chain ID	res.	source	structure title	citation	doi	RBD
5WRG	A	4.3	SARS-CoV	SARS-CoV spike glycoprotein	Gui, M., et al. Cell Res (2017)	https://doi.org/10.1038/cr.2016.152	close
	B						close
	C						close
5X58	A	3.2	SARS coronavirus BJ01	Prefusion structure of SARS-CoV spike glycoprotein, conformation 1	Yuan, Y., et al. Nat Commun (2017)	https://doi.org/10.1038/ncomms15092	close
	B						close
	C						close
5X5B	A	3.7	SARS coronavirus BJ01	Prefusion structure of SARS-CoV spike glycoprotein, conformation 2	Yuan, Y., et al. Nat Commun (2017)	https://doi.org/10.1038/ncomms15092	open
	B						close
	C						close
5XLR	A	3.8	SARS-CoV	Structure of SARS-CoV spike glycoprotein	Gui, M., et al. Cell Res (2017)	https://doi.org/10.1038/cr.2016.152	close
	B						close
	C						close
6ACC	A	3.6	SARS-CoV	Trypsin-cleaved and low pH-treated SARS-CoV spike glycoprotein and ACE2 complex, ACE2-free conformation with three RBD in down conformation	Song, W., et al. PLoS Pathog (2018)	https://doi.org/10.1371/journal.ppat.1007236	close
	B						close
	C						close
6ACD	A	3.9	SARS-CoV	Trypsin-cleaved and low pH-treated SARS-CoV spike glycoprotein and ACE2 complex, ACE2-free conformation with one RBD in up conformation	Song, W., et al. PLoS Pathog (2018)	https://doi.org/10.1371/journal.ppat.1007236	close
	B						close
	C						open
6ACG	A	5.4	SARS-CoV	Trypsin-cleaved and low pH-treated SARS-CoV spike glycoprotein and ACE2 complex, ACE2-bound conformation 1	Song, W., et al. PLoS Pathog (2018)	https://doi.org/10.1371/journal.ppat.1007236	close
	B						close
	C						open
6ACJ	A	4.2	SARS-CoV	Trypsin-cleaved and low pH-treated SARS-CoV spike glycoprotein and ACE2 complex, ACE2-bound conformation 2	Song, W., et al. PLoS Pathog (2018)	https://doi.org/10.1371/journal.ppat.1007236	close
	B						close
	C						open
6ACK	A	4.5	SARS-CoV	Trypsin-cleaved and low pH-treated SARS-CoV spike glycoprotein and ACE2 complex, ACE2-bound conformation 3	Song, W., et al. PLoS Pathog (2018)	https://doi.org/10.1371/journal.ppat.1007236	close
	B						close
	C						open
6CRV	A	3.2	SARS-CoV/Tequatrovirus T4	SARS Spike Glycoprotein, Stabilized variant, C3 symmetry	Kirchdoerfer, R.N., et al. Sci Rep (2018)	https://doi.org/10.1038/s41598-018-34171-7	close
	B						close
	C						close
6CRW	A	3.9	SARS-CoV/Tequatrovirus T4	SARS Spike Glycoprotein, Stabilized variant, single upwards S1 CTD conformation	Kirchdoerfer, R.N., et al. Sci Rep (2018)	https://doi.org/10.1038/s41598-018-34171-7	close
	B						open
	C						close
6CRX	A	3.9	SARS-CoV/Tequatrovirus T4	SARS Spike Glycoprotein, Stabilized variant, two S1 CTDs in the upwards conformation	Kirchdoerfer, R.N., et al. Sci Rep (2018)	https://doi.org/10.1038/s41598-018-34171-7	open
	B						open
	C						close
6CRZ	A	3.3	SARS-CoV/Tequatrovirus T4	SARS Spike Glycoprotein, Trypsin-cleaved, Stabilized variant, C3 symmetry	Kirchdoerfer, R.N., et al. Sci Rep (2018)	https://doi.org/10.1038/s41598-018-34171-7	close
	B						open
	C						close
6CS0	A	3.8	SARS-CoV/Tequatrovirus T4	SARS Spike Glycoprotein, Trypsin-cleaved, Stabilized variant, one S1 CTD in an upwards conformation	Kirchdoerfer, R.N., et al. Sci Rep (2018)	https://doi.org/10.1038/s41598-018-34171-7	close
	B						open
	C						close
6CS1	A	4.6	SARS-CoV/Tequatrovirus T4	SARS Spike Glycoprotein, Trypsin-cleaved, Stabilized variant, two S1 CTDs in an upwards conformation	Kirchdoerfer, R.N., et al. Sci Rep (2018)	https://doi.org/10.1038/s41598-018-34171-7	open
	B						open
	C						close
6CS2	A	4.4	SARS-CoV/Tequatrovirus T4	SARS Spike Glycoprotein - human ACE2 complex, Stabilized variant, all ACE2-bound particles	Kirchdoerfer, R.N., et al. Sci Rep (2018)	https://doi.org/10.1038/s41598-018-34171-7	close
	B						open
	C						close
6NB6	A	4.2	SARS-CoV	SARS-CoV complex with human neutralizing S230 antibody Fab fragment (state 1)	Walls, A.C., et al. Cell (2019)	https://doi.org/10.1016/j.cell.2018.12.028	close
	B						open
	C						open
6NB7	A	4.5	SARS-CoV	SARS-CoV complex with human neutralizing S230 antibody Fab fragment (state 2)	Walls, A.C., et al. Cell (2019)	https://doi.org/10.1016/j.cell.2018.12.028	open
	B						open
	C						open
7AKJ	A	3.8	SARS coronavirus WH20	Structure of the SARS-CoV spike glycoprotein in complex with the 47D11 neutralizing antibody Fab fragment	Fedry, J., et al. Sci Adv (2021)	https://doi.org/10.1126/sciadv.abf5632	close
	B						close
	C						close
7SG4	A	3.43	SARS-CoV	Structure of SARS-CoV S protein in complex with Receptor Binding Domain antibody DH1047	Martinez, D.R., et al. Sci Transl Med (2022)	https://doi.org/10.1126/scitranslmed.abj7125	open
	B						open
	C						open
7ZH1	A	2.48	SARS-CoV/Tequatrovirus T4	SARS CoV Spike protein, Closed C3 conformation	Toelzer, C., et al. Sci Adv (2022)	https://doi.org/10.1126/sciadv.adc9179	close
	B						close
	C						close
7ZH2	A	2.71	SARS-CoV/Tequatrovirus T4	SARS CoV Spike protein, Closed C1 conformation	Toelzer, C., et al. Sci Adv (2022)	https://doi.org/10.1126/sciadv.adc9179	close
	B						close
	C						close
7ZH5	A	3.3	SARS-CoV/Tequatrovirus T4	SARS CoV Spike protein, Open conformation	Toelzer, C., et al. Sci Adv (2022)	https://doi.org/10.1126/sciadv.adc9179	close
	B						close
	C						open
8H0X	A	2.57	SARS-CoV	Structure of SARS-CoV-1 Spike Protein with Engineered x1 Disulfide (S370C and D967C), Locked-1 Conformation	Zhang, X., et al. Life Sci Alliance (2023)	https://doi.org/10.26508/lsa.202201796	close
	B						close
	C						close
8H0Y	A	2.85	SARS-CoV	Structure of SARS-CoV-1 Spike Protein with Engineered x1 Disulfide (S370C and D967C), Locked-112 Conformation	Zhang, X., et al. Life Sci Alliance (2023)	https://doi.org/10.26508/lsa.202201796	close
	B						close
	C						close
8H0Z	A	2.99	SARS-CoV	Structure of SARS-CoV-1 Spike Protein with Engineered x1 Disulfide (S370C and D967C), Locked-122 Conformation	Zhang, X., et al. Life Sci Alliance (2023)	https://doi.org/10.26508/lsa.202201796	close
	B						close
	C						close
8H10	A	2.99	SARS-CoV	Structure of SARS-CoV-1 Spike Protein with Engineered x1 Disulfide (S370C and D967C), Locked-2 Conformation	Zhang, X., et al. Life Sci Alliance (2023)	https://doi.org/10.26508/lsa.202201796	close
	B						close
	C						close
8H11	A	2.72	SARS-CoV	Structure of SARS-CoV-1 Spike Protein with Engineered x1 Disulfide (S370C and D967C), Closed Conformation	Zhang, X., et al. Life Sci Alliance (2023)	https://doi.org/10.26508/lsa.202201796	close
	B						close
	C						close
8H12	A	3.44	SARS-CoV	Structure of SARS-CoV-1 Spike Protein with Engineered x2 Disulfide (G400C and V969C), Locked-2 Conformation	Zhang, X., et al. Life Sci Alliance (2023)	https://doi.org/10.26508/lsa.202201796	close
	B						close
	C						close
8H13	A	4.05	SARS-CoV	Structure of SARS-CoV-1 Spike Protein with Engineered x2 Disulfide (G400C and V969C), Closed Conformation	Zhang, X., et al. Life Sci Alliance (2023)	https://doi.org/10.26508/lsa.202201796	close
	B						close
	C						close
8H14	A	3.39	SARS-CoV	Structure of SARS-CoV-1 Spike Protein with Engineered x3 Disulfide (D414C and V969C), Locked-1 Conformation	Zhang, X., et al. Life Sci Alliance (2023)	https://doi.org/10.26508/lsa.202201796	close
	B						close
	C						close
8H15	A	3.14	SARS-CoV	Structure of SARS-CoV-1 Spike Protein (S/native) at pH 5.5, Closed Conformation	Zhang, X., et al. Life Sci Alliance (2023)	https://doi.org/10.26508/lsa.202201796	close
	B						close
	C						close
8H16	A	3.35	SARS-CoV	Structure of SARS-CoV-1 Spike Protein (S/native) at pH 5.5, Open Conformation	Zhang, X., et al. Life Sci Alliance (2023)	https://doi.org/10.26508/lsa.202201796	close
	B						close
	C						close
8KDM	A	2.87	SARS-CoV *	Structure of SARS-CoV Spike protein complexed with antibody PW5-5	Zhao, X., et al. Cell Discov (2024)	https://doi.org/10.1038/s41421-024-00648-1	open
	B						open
	C						close
8KDS	A	3.05	SARS-CoV *	Trimer state of SARS-CoV Spike protein complexed with antibody PW5-535	Zhao, X., et al. Cell Discov (2024)	https://doi.org/10.1038/s41421-024-00648-1	open
	B						open
	C						open
8TC1	A	1.92	Civet SARS CoV 007/2004	Cryo-EM Structure of Spike Glycoprotein from Civet Coronavirus 007 in Closed Conformation	Hills, F.R., et al. PLoS Pathog (2024)	https://doi.org/10.1371/journal.ppat.1012158	close
	B						close
	C						close
8TC5	A	2.11	Civet SARS CoV SZ3/2003	Cryo-EM Structure of Spike Glycoprotein from Civet Coronavirus SZ3 in Closed Conformation	Hills, F.R., et al. PLoS Pathog (2024)	https://doi.org/10.1371/journal.ppat.1012158	close
	B						close
	C						close

## Sheet: MERS-CoV
structure ID	chain ID	res.	source	structure title	citation	doi	RBD
5X59	A	3.7	MERS-CoV	Prefusion structure of MERS-CoV spike glycoprotein, three-fold symmetry	Yuan, Y., et al. Nat Commun (2017)	https://doi.org/10.1038/ncomms15092	open
	B						open
	C						open
5X5C	A	4.1	MERS-CoV	Prefusion structure of MERS-CoV spike glycoprotein, conformation 1	Yuan, Y., et al. Nat Commun (2017)	https://doi.org/10.1038/ncomms15092	open
	B						close
	C						open
5X5F	A	4.2	MERS-CoV	Prefusion structure of MERS-CoV spike glycoprotein, conformation 2	Yuan, Y., et al. Nat Commun (2017)	https://doi.org/10.1038/ncomms15092	close
	B						close
	C						open
6NB3	A	3.5	MERS-CoV	MERS-CoV complex with human neutralizing LCA60 antibody Fab fragment (state 1)	Walls, A.C., et al. Cell (2019)	https://doi.org/10.1016/j.cell.2018.12.028	close
	C						close
6NB4	A	3.6	MERS-CoV	MERS-CoV S complex with human neutralizing LCA60 antibody Fab fragment (state 2)	Walls, A.C., et al. Cell (2019)	https://doi.org/10.1016/j.cell.2018.12.028	close
6Q04	A	2.5	MERS-CoV	MERS-CoV S structure in complex with 5-N-acetyl neuraminic acid	Park, Y.J., et al. Nat Struct Mol Biol (2019)	https://doi.org/10.1038/s41594-019-0334-7	close
	B						close
	C						close
6Q05	A	2.8	MERS-CoV	MERS-CoV S structure in complex with sialyl-lewisX	Park, Y.J., et al. Nat Struct Mol Biol (2019)	https://doi.org/10.1038/s41594-019-0334-7	close
	B						close
	C						close
6Q06	A	2.7	MERS-CoV	MERS-CoV S structure in complex with 2,3-sialyl-N-acetyl-lactosamine	Park, Y.J., et al. Nat Struct Mol Biol (2019)	https://doi.org/10.1038/s41594-019-0334-7	close
	B						close
	C						close
6Q07	A	2.9	MERS-CoV	MERS-CoV S structure in complex with 2,6-sialyl-N-acetyl-lactosamine	Park, Y.J., et al. Nat Struct Mol Biol (2019)	https://doi.org/10.1038/s41594-019-0334-7	close
	B						close
	C						close
7M5E	A	2.5	MERS-CoV	MERS-CoV S bound to the broadly neutralizing B6 Fab fragment (C3 refinement)	Sauer, M.M., et al. Nat Struct Mol Biol (2021)	https://doi.org/10.1038/s41594-021-00596-4	close
	C						close
	E						close
7V5J	A	2.8	MERS-CoV	MERS S ectodomain trimer in complex with neutralizing antibody 0722(state 2)	Wang, X., et al. To be published		close
	B						close
	C						close
7V5K	A	2.8	MERS-CoV	MERS S ectodomain trimer in complex with neutralizing antibody 0722 (state 1)	Wang, X., et al. To be published		close
	B						close
	C						open
7V6N	A	3.99	MERS-CoV	MERS S ectodomain trimer in complex with neutralizing antibody 111 state1	Wang, X., et al. To be published		close
	B						close
	C						close
7V6O	A	4.56	MERS-CoV	MERS S ectodomain trimer in complex with neutralizing antibody 111 (state 2)	Wang, X., et al. To be published		close
	B						close
	C						open
7X29	B	2.49	MERS-CoV	MERS-CoV spike complex with S41 neutralizing antibody Fab Class2 (1u2d RBD with 2Fab)	Zhang, S., et al. Front Microbiol (2022)	https://doi.org/10.3389/fmicb.2022.988298	close
	C						open
7X2A	A	2.49	MERS-CoV	MERS-CoV spike complex with S41 neutralizing antibody Fab Class1 (1u2d RBD with 1Fab)	Zhang, S., et al. Front Microbiol (2022)	https://doi.org/10.3389/fmicb.2022.988298	open
7YMT	A	6.55	MERS-CoV	Cryo-EM structure of MERS-CoV spike protein, Two RBD-up conformation 2	Tsai, Y.X., et al. Cell (2024)	https://doi.org/10.1016/j.cell.2024.01.034	open
	B						open
	C						close
7YMV	A	6.74	MERS-CoV	Cryo-EM structure of MERS-CoV spike protein, Two RBD-up conformation 1	Tsai, Y.X., et al. Cell (2024)	https://doi.org/10.1016/j.cell.2024.01.034	open
	B						open
	C						close
7YMW	A	6.05	MERS-CoV	Cryo-EM structure of MERS-CoV spike protein, One RBD-up conformation 4	Tsai, Y.X., et al. Cell (2024)	https://doi.org/10.1016/j.cell.2024.01.034	open
	B						close
	C						close
7YMX	A	4.44	MERS-CoV	Cryo-EM structure of MERS-CoV spike protein, One RBD-up conformation 2	Tsai, Y.X., et al. Cell (2024)	https://doi.org/10.1016/j.cell.2024.01.034	open
	B						close
	C						close
7YMY	A	4.96	MERS-CoV	Cryo-EM structure of MERS-CoV spike protein, One RBD-up conformation 1	Tsai, Y.X., et al. Cell (2024)	https://doi.org/10.1016/j.cell.2024.01.034	open
	B						close
	C						close
7YMZ	A	4.39	MERS-CoV	Cryo-EM structure of MERS-CoV spike protein, intermediate conformation	Tsai, Y.X., et al. Cell (2024)	https://doi.org/10.1016/j.cell.2024.01.034	close
	B						close
	C						close
7YN0	A	4.1	MERS-CoV	Cryo-EM structure of MERS-CoV spike protein, all RBD-down conformation	Tsai, Y.X., et al. Cell (2024)	https://doi.org/10.1016/j.cell.2024.01.034	close
	B						close
	C						close
8IFN	B	2.81	MERS-CoV	MERS-CoV spike trimer in complex with nanobody VHH-T148	Tian, L., et al. To be published		close
	C						close
	E						close

## Sheet: HKU1
structure ID	chain ID	res.	source	structure title	citation	doi	RBD
5I08	A	4.04	HKU1 (isolate N5)/Tequatrovirus T4	Prefusion structure of a human coronavirus spike protein	Kirchdoerfer, R.N., et al. Nature (2016)	https://doi.org/10.1038/nature17200	close
	B						close
	C						close
8OHN	A	3.4	HKU1	Human Coronavirus HKU1 spike glycoprotein	Pronker, M.F., et al. Nature (2023)	https://doi.org/10.1038/s41586-023-06599-z	close
	B						close
	C						close
8OPM	A	3.7	HKU1/Saccharomyces cerevisiae	Human Coronavirus HKU1 spike glycoprotein in complex with an alpha2,8-linked 9-O-acetylated disialoside (closed state)	Pronker, M.F., et al. Nature (2023)	https://doi.org/10.1038/s41586-023-06599-z	close
	B						close
	C						close
8OPN	A	4.7	HKU1/Saccharomyces cerevisiae	Human Coronavirus HKU1 spike glycoprotein in complex with an alpha2,8-linked 9-O-acetylated disialoside (1-up state)	Pronker, M.F., et al. Nature (2023)	https://doi.org/10.1038/s41586-023-06599-z	open
	B						close
	C						close
8OPO	A	3.6	HKU1/Saccharomyces cerevisiae	Human Coronavirus HKU1 spike glycoprotein in complex with an alpha2,8-linked 9-O-acetylated disialoside (3-up state)	Pronker, M.F., et al. Nature (2023)	https://doi.org/10.1038/s41586-023-06599-z	open
	B						open
	C						open
8Y19	A	2.3	HKU1 (isolate N2)	Closed conformation of HKU1-B S protein after incubation of the receptor	Xia, L., et al. Cell Res (2024)	https://doi.org/10.1038/s41422-024-00958-9	close
	B						close
	C						close
8Y1A	A	2.8	HKU1 (isolate N2)	1up-1 conformation of HKU1-B S protein after incubation of the receptor	Xia, L., et al. Cell Res (2024)	https://doi.org/10.1038/s41422-024-00958-9	open
	B						close
	C						close
8Y1B	A	2.8	HKU1 (isolate N2)	1up-2 conformation of HKU1-B S protein after incubation of the receptor	Xia, L., et al. Cell Res (2024)	https://doi.org/10.1038/s41422-024-00958-9	open
	B						close
	C						close
8Y1C	A	2.8	HKU1 (isolate N2)	2up-1 conformation of HKU1-B S protein after incubation of the receptor	Xia, L., et al. Cell Res (2024)	https://doi.org/10.1038/s41422-024-00958-9	open
	B						open
	C						close
8Y1D	A	2.7	HKU1 (isolate N2)	2up-TM conformation of HKU1-B S protein after incubation of the receptor	Xia, L., et al. Cell Res (2024)	https://doi.org/10.1038/s41422-024-00958-9	open
	B						open
	C						close
8Y1E	A	2.7	HKU1 (isolate N2)	3up-TM conformation of HKU1-B S protein after incubation of the receptor	Xia, L., et al. Cell Res (2024)	https://doi.org/10.1038/s41422-024-00958-9	open
	B						open
	C						open
8Y1F	A	2.8	HKU1 (isolate N2)	The closed conformation of the HKU1-B S protein in the apo state	Xia, L., et al. Cell Res (2024)	https://doi.org/10.1038/s41422-024-00958-9	close
	B						close
	C						close
8Y1G	A	2.99	HKU1 (isolate N2)	The 1up conformation of the HKU1-B S protein in the apo state	Xia, L., et al. Cell Res (2024)	https://doi.org/10.1038/s41422-024-00958-9	open
	B						close
	C						close
8Y1H	A	3.16	HKU1 (isolate N2)	The 2up formation of the HKU1-B S protein in the apo state	Xia, L., et al. Cell Res (2024)	https://doi.org/10.1038/s41422-024-00958-9	open
	B						open
	C						close
8Y7X	A	3.09	HKU1 (isolate N1)	Structure of HCoV-HKU1A spike in the functionally anchored-3up conformation with 3TMPRSS2	Wang, H., et al. Cell (2024)	https://doi.org/10.1016/j.cell.2024.06.016	open
	B						open
	C						open
8Y87	A	3.26	HKU1 (isolate N5)	Structure of HCoV-HKU1C spike in the functionally anchored-1up conformation with 1TMPRSS2	Wang, H., et al. Cell (2024)	https://doi.org/10.1016/j.cell.2024.06.016	close
	B						open
	C						close
8Y88	A	3.03	HKU1	Structure of HCoV-HKU1C spike in the functionally anchored-2up conformation with 2TMPRSS2	Wang, H., et al. Cell (2024)	https://doi.org/10.1016/j.cell.2024.06.016	close
	B						open
	C						open
8Y89	A	3.32	HKU1 (isolate N5)	Structure of HCoV-HKU1C spike in the functionally anchored-3up conformation with 2TMPRSS2	Wang, H., et al. Cell (2024)	https://doi.org/10.1016/j.cell.2024.06.016	open
	B						open
	C						open

## Sheet: OC-43
structure ID	chain ID	res.	source	structure title	citation	doi	RBD
6NZK	A	2.8	OC43	Structural basis for human coronavirus attachment to sialic acid receptors	Alejandra Tortorici, M., et al. Nat Struct Mol Biol (2019)	https://doi.org/10.1038/s41594-019-0233-y	close
	B						close
	C						close
6OHW	A	2.9	OC43	Structural basis for human coronavirus attachment to sialic acid receptors. Apo-HCoV-OC43 S	Alejandra Tortorici, M., et al. Nat Struct Mol Biol (2019)	https://doi.org/10.1038/s41594-019-0233-y	close
	B						close
	C						close
7PNM	A	3.7	OC43	Human coronavirus OC43 spike glycoprotein ectodomain in complex with the 46C12 antibody Fab fragment	Wang, C., et al. Nat Commun (2022)	https://doi.org/10.1038/s41467-022-30658-0	close
	B						close
	C						close
7PNQ	A	3.7	OC43	Human coronavirus OC43 spike glycoprotein ectodomain in complex with the 43E6 antibody Fab fragment	Wang, C., et al. Nat Commun (2022)	https://doi.org/10.1038/s41467-022-30658-0	close
	B						close
	C						close
7PO5	A	3.9	OC43	Human coronavirus OC43 spike glycoprotein ectodomain in complex with the 47C9 antibody Fab fragment	Wang, C., et al. Nat Commun (2022)	https://doi.org/10.1038/s41467-022-30658-0	close
	B						close
	C						close
7SB3	A	3.3	OC43	Structure of OC43 spike in complex with polyclonal Fab1 (Donor 269)	Bangaru, S., et al. Sci Adv (2022)	https://doi.org/10.1126/sciadv.abn2911	close
	B						close
	J						close
7SB4	A	4.7	OC43	Structure of OC43 spike in complex with polyclonal Fab2 (Donor 1412)	Bangaru, S., et al. Sci Adv (2022)	https://doi.org/10.1126/sciadv.abn2911	close
	B						close
	C						close
7SB5	A	4.2	OC43	Structure of OC43 spike in complex with polyclonal Fab3 (Donor 1412)	Bangaru, S., et al. Sci Adv (2022)	https://doi.org/10.1126/sciadv.abn2911	close
	B						close
	C						close
7SBV	A	3.1	OC43	Structure of OC43 spike in complex with polyclonal Fab4 (Donor 269)	Bangaru, S., et al. Sci Adv (2022)	https://doi.org/10.1126/sciadv.abn2911	close
	B						close
	J						close
7SBW	A	3.2	OC43	Structure of OC43 spike in complex with polyclonal Fab5 (Donor 1051)	Bangaru, S., et al. Sci Adv (2022)	https://doi.org/10.1126/sciadv.abn2911	close
	B						close
	J						close
7SBX	A	3	OC43	Structure of OC43 spike in complex with polyclonal Fab6 (Donor 1051)	Bangaru, S., et al. Sci Adv (2022)	https://doi.org/10.1126/sciadv.abn2911	close
	B						close
	J						close
7SBY	A	3	OC43	Structure of OC43 spike in complex with polyclonal Fab7 (Donor 269)	Bangaru, S., et al. Sci Adv (2022)	https://doi.org/10.1126/sciadv.abn2911	close
	B						close
	J						close
